# Supplementary material for: 1,1-(Biphenyl-2,2′-diyldi­oxy)-3,3,5,5-tetra­kis­(4-bromo­methyl­phen­oxy)cyclo­triphosphazene
Source: Acta Crystallogr Sect E Struct Rep Online. 2011 May 7;67(Pt 6):o1298. doi: 10.1107/S1600536811016047 (PMC3120483; doi:10.1107/S1600536811016047)
Supplement: Supplementary file 1 [file e-67-o1298-sup1.cif]

##############################################################################
#                                                                            #
# This CIF contains the data in a paper accepted for publication in          #
# Acta Crystallographica Section E. It conforms to the requirements of       #
# Notes for Authors for Acta Crystallographica Section E, and has been       #
# peer reviewed under the auspices of the IUCr Commission on Journals.       #
#                                                                            #
# Full details of the Crystallographic Information File format               #
# are given in the paper "The Crystallographic Information File (CIF):       #
# a New Standard Archive File for Crystallography" by S. R. Hall, F. H.      #
# Allen and I. D. Brown [Acta Cryst. (1991), A47, 655-685].                  #
#                                                                            #
# The current version of the core CIF dictionary is obtainable from          #
# ftp://ftp.iucr.org/pub/cif_core.dic.                                       #
#                                                                            #
# Software is freely available for graphical display of the structure(s)     #
# in this CIF. For information consult the CIF software page                 #
# http://www.iucr.org/resources/cif/software.                                #
#                                                                            #
# This file may be used for bona fide research purposes within the           #
# scientific community so long as proper attribution is given to the journal # 
# article from which it was obtained.                                        #
#                                                                            #
##############################################################################
data_global
_audit_creation_method     'SHELXL-97'
_journal_date_recd_electronic     2011-04-06
_journal_date_accepted     2011-04-27
_journal_name_full     'Acta Crystallographica, Section E'
_journal_year     2011
_journal_volume     67
_journal_issue      6
_journal_page_first     o1298
_journal_page_last     o1298
_journal_paper_category     QO
_journal_coeditor_code     ZS2109
_publ_contact_author_name     'Yong Ye'
_publ_contact_author_address
;
Phosphorus Chemical Engineering Research Center of Henan Province,
Department of Chemistry, Zhengzhou University, Zhengzhou 450052,
People's Republic of China
;
_publ_contact_author_email     yeyong@zzu.edu.cn
_publ_contact_author_fax     ?
_publ_contact_author_phone     '086-0371-67767050'
_publ_section_title
;\
1,1-(Biphenyl-2,2'-diyldioxy)-3,3,5,5-tetrakis(4-bromomethylphenoxy)\
cyclotriphosphazene
;
loop_
    _publ_author_name
    _publ_author_footnote
    _publ_author_address
    'Rui Han' .
;
Phosphorus Chemical Engineering Research Center of Henan Province,
Department of Chemistry, Zhengzhou University, Zhengzhou 450052,
People's Republic of China
;
    'Mei-Mei Chai' .
;
Phosphorus Chemical Engineering Research Center of Henan Province,
Department of Chemistry, Zhengzhou University, Zhengzhou 450052,
People's Republic of China
;
    'Jun-Liang Yang' .
;
Phosphorus Chemical Engineering Research Center of Henan Province,
Department of Chemistry, Zhengzhou University, Zhengzhou 450052,
People's Republic of China
;
    'Yong Ye' .
;
Phosphorus Chemical Engineering Research Center of Henan Province,
Department of Chemistry, Zhengzhou University, Zhengzhou 450052,
People's Republic of China
;
data_I
_chemical_name_systematic
;
1,1-(Biphenyl-2,2'-diyldioxy)-3,3,5,5-tetrakis(4-
bromomethylphenoxy)cyclotriphosphazene
;
_chemical_name_common     ?
_chemical_formula_moiety     'C40 H32 Br4 N3 O6 P3'
_chemical_formula_sum     'C40 H32 Br4 N3 O6 P3'
_chemical_formula_iupac     'C40 H32 Br4 N3 O6 P3'
_chemical_formula_weight     1063.24
_chemical_melting_point     ?
_symmetry_cell_setting     monoclinic
_symmetry_space_group_name_H-M     'P 21/n'
_symmetry_space_group_name_Hall     '-P 2yn'
loop_
    _symmetry_equiv_pos_as_xyz
    'x, y, z'
    '-x+1/2, y+1/2, -z+1/2'
    '-x, -y, -z'
    'x-1/2, -y-1/2, z-1/2'
_cell_length_a     10.991(2)
_cell_length_b     28.417(6)
_cell_length_c     14.008(3)
_cell_angle_alpha     90.00
_cell_angle_beta     105.47(3)
_cell_angle_gamma     90.00
_cell_volume     4216.7(15)
_cell_formula_units_Z     4
_cell_measurement_reflns_used     7462
_cell_measurement_theta_min     2.0649
_cell_measurement_theta_max     27.8764
_cell_measurement_temperature     293(2)
_exptl_crystal_description     prism
_exptl_crystal_colour     colorless
_exptl_crystal_size_max     0.24
_exptl_crystal_size_mid     0.20
_exptl_crystal_size_min     0.18
_exptl_crystal_density_diffrn     1.675
_exptl_crystal_density_meas     ?
_exptl_crystal_density_method     'not measured'
_exptl_crystal_F_000     2104
_exptl_absorpt_coefficient_mu     3.981
_exptl_absorpt_correction_type     multi-scan
_exptl_absorpt_process_details     '(SADABS; Bruker, 2008)'
_exptl_absorpt_correction_T_min     0.392
_exptl_absorpt_correction_T_max     0.520
_exptl_special_details
;
;
_diffrn_ambient_temperature     293(2)
_diffrn_radiation_type     MoK\a
_diffrn_radiation_wavelength     0.71073
_diffrn_radiation_source     'fine-focus sealed tube'
_diffrn_radiation_monochromator     graphite
_diffrn_measurement_device_type     'Bruker P4 CCD'
_diffrn_measurement_method     \w
_diffrn_detector_area_resol_mean     ?
_diffrn_reflns_number     52073
_diffrn_reflns_av_R_equivalents     0.0753
_diffrn_reflns_av_sigmaI/netI     0.0715
_diffrn_reflns_theta_min     1.67
_diffrn_reflns_theta_max     27.91
_diffrn_reflns_theta_full     27.91
_diffrn_measured_fraction_theta_max     0.988
_diffrn_measured_fraction_theta_full     0.988
_diffrn_reflns_limit_h_min     -14
_diffrn_reflns_limit_h_max     14
_diffrn_reflns_limit_k_min     -37
_diffrn_reflns_limit_k_max     37
_diffrn_reflns_limit_l_min     -18
_diffrn_reflns_limit_l_max     18
_diffrn_standards_number     0
_diffrn_standards_interval_count     .
_diffrn_standards_interval_time     .
_diffrn_standards_decay_%     ?
_refine_special_details
;
Refinement of <i>F</i>^2^ against ALL reflections. The weighted <i>R</i>-factor
<i>wR</i> and goodness of fit <i>S</i> are based on <i>F</i>^2^, conventional
<i>R</i>-factors <i>R</i> are based on <i>F</i>, with <i>F</i> set to zero for
negative <i>F</i>^2^. The threshold expression of <i>F</i>^2^ >
\s(<i>F</i>^2^) is used only for calculating <i>R</i>-factors(gt) <i>etc</i>.
and is not relevant to the choice of reflections for refinement.
<i>R</i>-factors based on <i>F</i>^2^ are statistically about twice as large
as those based on <i>F</i>, and <i>R</i>- factors based on ALL data will be
even larger.
;
_reflns_number_total     9978
_reflns_number_gt     6049
_reflns_threshold_expression     I>2\s(I)
_refine_ls_structure_factor_coef     Fsqd
_refine_ls_matrix_type     full
_refine_ls_R_factor_all     0.1332
_refine_ls_R_factor_gt     0.0765
_refine_ls_wR_factor_gt     0.1632
_refine_ls_wR_factor_ref     0.1915
_refine_ls_goodness_of_fit_ref     1.109
_refine_ls_restrained_S_all     1.109
_refine_ls_number_reflns     9978
_refine_ls_number_parameters     505
_refine_ls_number_restraints     0
_refine_ls_hydrogen_treatment     constr
_refine_ls_weighting_scheme     calc
_refine_ls_weighting_details
                 'calc w=1/[\s^2^(Fo^2^)+(0.0761P)^2^] where P=(Fo^2^+2Fc^2^)/3'
_atom_sites_solution_hydrogens     geom
_atom_sites_solution_primary     direct
_atom_sites_solution_secondary     difmap
_refine_ls_shift/su_max     0.001
_refine_ls_shift/su_mean     0.000
_refine_diff_density_max     0.817
_refine_diff_density_min     -0.709
_refine_ls_extinction_method     none
_refine_ls_extinction_coef     ?
loop_
    _atom_type_symbol
    _atom_type_description
    _atom_type_scat_dispersion_real
    _atom_type_scat_dispersion_imag
    _atom_type_scat_source
    'C' 'C' 0.0033 0.0016
                         'International Tables Vol C Tables 4.2.6.8 and 6.1.1.4'
    'H' 'H' 0.0000 0.0000
                         'International Tables Vol C Tables 4.2.6.8 and 6.1.1.4'
    'N' 'N' 0.0061 0.0033
                         'International Tables Vol C Tables 4.2.6.8 and 6.1.1.4'
    'O' 'O' 0.0106 0.0060
                         'International Tables Vol C Tables 4.2.6.8 and 6.1.1.4'
    'P' 'P' 0.1023 0.0942
                         'International Tables Vol C Tables 4.2.6.8 and 6.1.1.4'
    'Br' 'Br' -0.2901 2.4595
                         'International Tables Vol C Tables 4.2.6.8 and 6.1.1.4'
_computing_data_collection     'XSCANS (Bruker, 2008)'
_computing_cell_refinement     'XSCANS (Bruker, 2008)'
_computing_data_reduction     'SAINT (Bruker, 2008)'
_computing_structure_solution     'SHELXS97 (Sheldrick, 2008)'
_computing_structure_refinement     'SHELXL97 (Sheldrick, 2008)'
_computing_molecular_graphics     'SHELXTL (Sheldrick, 2008)'
_computing_publication_material     'SHELXTL (Sheldrick, 2008)'
loop_
    _atom_site_type_symbol
    _atom_site_label
    _atom_site_fract_x
    _atom_site_fract_y
    _atom_site_fract_z
    _atom_site_U_iso_or_equiv
    _atom_site_adp_type
    _atom_site_calc_flag
    _atom_site_refinement_flags
    _atom_site_occupancy
    _atom_site_symmetry_multiplicity
    _atom_site_disorder_assembly
    _atom_site_disorder_group
    Br Br1 -0.08346(6) 0.09289(3) 0.36653(6) 0.0732(3) Uani d . 1 1 . .
    Br Br2 -0.10180(6) 0.59356(3) 0.19304(6) 0.0773(3) Uani d . 1 1 . .
    Br Br3 0.41308(8) 0.13542(3) 0.06958(6) 0.0843(3) Uani d . 1 1 . .
    Br Br4 0.24692(10) 0.53274(3) 0.55072(7) 0.0985(3) Uani d . 1 1 . .
    C C1 -0.1461(5) 0.3971(2) 0.2173(4) 0.0397(12) Uani d . 1 1 . .
    C C2 -0.1438(5) 0.4452(2) 0.2072(4) 0.0478(14) Uani d . 1 1 . .
    H H2 -0.0683 0.4617 0.2283 0.057 Uiso calc R 1 1 . .
    C C3 -0.2555(6) 0.4686(2) 0.1653(5) 0.0596(17) Uani d . 1 1 . .
    H H3 -0.2547 0.5010 0.1558 0.072 Uiso calc R 1 1 . .
    C C4 -0.3689(6) 0.4443(2) 0.1372(5) 0.0605(17) Uani d . 1 1 . .
    H H4 -0.4442 0.4604 0.1114 0.073 Uiso calc R 1 1 . .
    C C5 -0.3695(5) 0.3956(2) 0.1477(4) 0.0505(15) Uani d . 1 1 . .
    H H5 -0.4457 0.3794 0.1284 0.061 Uiso calc R 1 1 . .
    C C6 -0.2570(5) 0.37038(19) 0.1869(4) 0.0405(13) Uani d . 1 1 . .
    C C7 -0.2574(5) 0.3188(2) 0.1952(4) 0.0397(12) Uani d . 1 1 . .
    C C8 -0.3569(5) 0.2945(2) 0.2200(4) 0.0531(15) Uani d . 1 1 . .
    H H8 -0.4232 0.3114 0.2329 0.064 Uiso calc R 1 1 . .
    C C9 -0.3574(6) 0.2458(2) 0.2256(5) 0.0616(17) Uani d . 1 1 . .
    H H9 -0.4243 0.2304 0.2410 0.074 Uiso calc R 1 1 . .
    C C10 -0.2592(6) 0.2202(2) 0.2083(5) 0.0599(17) Uani d . 1 1 . .
    H H10 -0.2593 0.1876 0.2134 0.072 Uiso calc R 1 1 . .
    C C11 -0.1597(5) 0.2428(2) 0.1833(4) 0.0514(15) Uani d . 1 1 . .
    H H11 -0.0936 0.2255 0.1713 0.062 Uiso calc R 1 1 . .
    C C12 -0.1602(5) 0.2911(2) 0.1766(4) 0.0408(13) Uani d . 1 1 . .
    C C13 0.2596(5) 0.21640(18) 0.3066(4) 0.0394(12) Uani d . 1 1 . .
    C C14 0.1915(6) 0.1900(2) 0.2275(4) 0.0555(16) Uani d . 1 1 . .
    H H14 0.1855 0.1997 0.1630 0.067 Uiso calc R 1 1 . .
    C C15 0.1329(6) 0.1493(2) 0.2442(5) 0.0600(17) Uani d . 1 1 . .
    H H15 0.0845 0.1322 0.1910 0.072 Uiso calc R 1 1 . .
    C C16 0.1454(5) 0.13370(19) 0.3407(5) 0.0506(15) Uani d . 1 1 . .
    C C17 0.2122(6) 0.1612(2) 0.4168(5) 0.0582(16) Uani d . 1 1 . .
    H H17 0.2182 0.1518 0.4815 0.070 Uiso calc R 1 1 . .
    C C18 0.2703(6) 0.2019(2) 0.4018(4) 0.0551(16) Uani d . 1 1 . .
    H H18 0.3163 0.2195 0.4552 0.066 Uiso calc R 1 1 . .
    C C19 0.0912(6) 0.0870(2) 0.3589(6) 0.069(2) Uani d . 1 1 . .
    H H19A 0.1424 0.0739 0.4204 0.082 Uiso calc R 1 1 . .
    H H19B 0.0942 0.0655 0.3058 0.082 Uiso calc R 1 1 . .
    C C20 0.2409(5) 0.46520(19) 0.1584(4) 0.0443(14) Uani d . 1 1 . .
    C C21 0.2325(6) 0.4852(2) 0.2471(5) 0.0619(17) Uani d . 1 1 . .
    H H21 0.2668 0.4699 0.3069 0.074 Uiso calc R 1 1 . .
    C C22 0.1733(6) 0.5276(2) 0.2451(5) 0.0606(17) Uani d . 1 1 . .
    H H22 0.1700 0.5415 0.3044 0.073 Uiso calc R 1 1 . .
    C C23 0.1184(5) 0.5500(2) 0.1571(6) 0.0575(17) Uani d . 1 1 . .
    C C24 0.1274(5) 0.5302(2) 0.0719(5) 0.0545(16) Uani d . 1 1 . .
    H H24 0.0915 0.5455 0.0123 0.065 Uiso calc R 1 1 . .
    C C25 0.1886(5) 0.4877(2) 0.0705(4) 0.0505(15) Uani d . 1 1 . .
    H H25 0.1943 0.4747 0.0109 0.061 Uiso calc R 1 1 . .
    C C26 0.0582(6) 0.5975(2) 0.1576(7) 0.086(3) Uani d . 1 1 . .
    H H26A 0.0436 0.6116 0.0924 0.104 Uiso calc R 1 1 . .
    H H26B 0.1156 0.6178 0.2045 0.104 Uiso calc R 1 1 . .
    C C27 0.2824(5) 0.3118(2) 0.0172(4) 0.0453(13) Uani d . 1 1 . .
    C C28 0.1792(6) 0.2826(2) 0.0044(4) 0.0545(15) Uani d . 1 1 . .
    H H28 0.1028 0.2937 0.0120 0.065 Uiso calc R 1 1 . .
    C C29 0.1932(6) 0.2355(2) -0.0206(4) 0.0580(16) Uani d . 1 1 . .
    H H29 0.1246 0.2153 -0.0299 0.070 Uiso calc R 1 1 . .
    C C30 0.3068(6) 0.2184(2) -0.0318(4) 0.0518(15) Uani d . 1 1 . .
    C C31 0.4050(6) 0.2488(2) -0.0236(5) 0.0591(16) Uani d . 1 1 . .
    H H31 0.4797 0.2380 -0.0351 0.071 Uiso calc R 1 1 . .
    C C32 0.3950(5) 0.2958(2) 0.0020(4) 0.0538(15) Uani d . 1 1 . .
    H H32 0.4630 0.3162 0.0088 0.065 Uiso calc R 1 1 . .
    C C33 0.3209(7) 0.1675(2) -0.0525(5) 0.0693(19) Uani d . 1 1 . .
    H H33A 0.3666 0.1641 -0.1025 0.083 Uiso calc R 1 1 . .
    H H33B 0.2383 0.1533 -0.0775 0.083 Uiso calc R 1 1 . .
    C C34 0.3556(5) 0.3579(2) 0.4642(4) 0.0453(14) Uani d . 1 1 . .
    C C35 0.4494(6) 0.3902(2) 0.4700(5) 0.0605(17) Uani d . 1 1 . .
    H H35 0.5128 0.3846 0.4388 0.073 Uiso calc R 1 1 . .
    C C36 0.4494(7) 0.4315(2) 0.5229(5) 0.0670(18) Uani d . 1 1 . .
    H H36 0.5131 0.4536 0.5274 0.080 Uiso calc R 1 1 . .
    C C37 0.3557(8) 0.4398(3) 0.5684(5) 0.073(2) Uani d . 1 1 . .
    C C38 0.2603(8) 0.4073(3) 0.5598(5) 0.081(2) Uani d . 1 1 . .
    H H38 0.1958 0.4134 0.5896 0.097 Uiso calc R 1 1 . .
    C C39 0.2586(6) 0.3658(2) 0.5074(5) 0.0678(19) Uani d . 1 1 . .
    H H39 0.1939 0.3440 0.5017 0.081 Uiso calc R 1 1 . .
    C C40 0.3541(10) 0.4844(3) 0.6263(6) 0.104(3) Uani d . 1 1 . .
    H H40A 0.4395 0.4964 0.6490 0.125 Uiso calc R 1 1 . .
    H H40B 0.3253 0.4771 0.6843 0.125 Uiso calc R 1 1 . .
    N N1 0.1362(4) 0.31181(15) 0.2933(3) 0.0398(10) Uani d . 1 1 . .
    N N2 0.3402(4) 0.34123(15) 0.2342(3) 0.0408(10) Uani d . 1 1 . .
    N N3 0.1042(4) 0.37315(15) 0.1405(3) 0.0410(11) Uani d . 1 1 . .
    O O1 -0.0320(3) 0.37457(12) 0.2693(3) 0.0400(9) Uani d . 1 1 . .
    O O2 -0.0652(3) 0.31282(12) 0.1399(2) 0.0386(8) Uani d . 1 1 . .
    O O3 0.3244(3) 0.25632(12) 0.2862(3) 0.0473(9) Uani d . 1 1 . .
    O O4 0.3618(3) 0.31523(13) 0.4151(3) 0.0467(9) Uani d . 1 1 . .
    O O5 0.3091(4) 0.42359(13) 0.1597(4) 0.0642(12) Uani d . 1 1 . .
    O O6 0.2786(4) 0.35924(13) 0.0467(3) 0.0504(10) Uani d . 1 1 . .
    P P1 0.04465(12) 0.34309(5) 0.21146(10) 0.0365(3) Uani d . 1 1 . .
    P P2 0.28306(12) 0.30824(5) 0.30222(11) 0.0394(3) Uani d . 1 1 . .
    P P3 0.25256(13) 0.37218(5) 0.14930(11) 0.0419(4) Uani d . 1 1 . .
loop_
    _atom_site_aniso_label
    _atom_site_aniso_U_11
    _atom_site_aniso_U_22
    _atom_site_aniso_U_33
    _atom_site_aniso_U_12
    _atom_site_aniso_U_13
    _atom_site_aniso_U_23
    Br1 0.0496(4) 0.0666(5) 0.1086(6) -0.0111(3) 0.0299(4) -0.0175(4)
    Br2 0.0483(4) 0.0767(5) 0.1062(6) 0.0045(3) 0.0193(4) -0.0218(4)
    Br3 0.1166(7) 0.0600(5) 0.0737(5) 0.0086(4) 0.0206(5) 0.0056(4)
    Br4 0.1407(8) 0.0686(5) 0.0916(6) 0.0241(5) 0.0405(6) 0.0054(4)
    C1 0.037(3) 0.048(3) 0.038(3) 0.001(2) 0.015(2) -0.009(2)
    C2 0.047(3) 0.043(3) 0.060(4) -0.004(3) 0.026(3) -0.008(3)
    C3 0.081(5) 0.044(4) 0.063(4) 0.013(3) 0.034(4) 0.001(3)
    C4 0.051(4) 0.063(4) 0.068(4) 0.020(3) 0.016(3) -0.001(3)
    C5 0.045(3) 0.052(4) 0.055(4) 0.005(3) 0.014(3) -0.008(3)
    C6 0.039(3) 0.046(3) 0.038(3) 0.005(2) 0.011(2) 0.004(2)
    C7 0.032(3) 0.047(3) 0.040(3) -0.003(2) 0.011(2) 0.001(2)
    C8 0.044(3) 0.069(4) 0.048(4) -0.008(3) 0.015(3) -0.001(3)
    C9 0.060(4) 0.065(4) 0.064(4) -0.031(4) 0.024(3) -0.002(3)
    C10 0.080(5) 0.039(3) 0.060(4) -0.018(3) 0.018(3) -0.001(3)
    C11 0.051(3) 0.039(3) 0.061(4) -0.004(3) 0.011(3) -0.005(3)
    C12 0.031(3) 0.049(3) 0.041(3) -0.004(2) 0.007(2) 0.000(2)
    C13 0.035(3) 0.036(3) 0.049(3) 0.004(2) 0.014(2) -0.002(2)
    C14 0.073(4) 0.048(4) 0.041(4) 0.001(3) 0.008(3) 0.004(3)
    C15 0.063(4) 0.052(4) 0.056(4) -0.007(3) 0.001(3) -0.012(3)
    C16 0.039(3) 0.036(3) 0.079(5) 0.003(3) 0.020(3) 0.000(3)
    C17 0.075(4) 0.057(4) 0.045(4) -0.013(3) 0.020(3) 0.005(3)
    C18 0.066(4) 0.056(4) 0.039(4) -0.013(3) 0.007(3) -0.001(3)
    C19 0.063(4) 0.048(4) 0.107(6) -0.003(3) 0.045(4) 0.001(4)
    C20 0.038(3) 0.032(3) 0.066(4) -0.001(2) 0.020(3) 0.004(3)
    C21 0.075(4) 0.063(4) 0.050(4) -0.001(4) 0.019(3) 0.011(3)
    C22 0.064(4) 0.054(4) 0.067(4) -0.001(3) 0.023(3) -0.019(3)
    C23 0.044(3) 0.043(3) 0.089(5) -0.004(3) 0.024(3) -0.008(4)
    C24 0.050(4) 0.044(3) 0.062(4) -0.007(3) 0.001(3) 0.013(3)
    C25 0.056(4) 0.052(4) 0.045(4) -0.008(3) 0.016(3) -0.009(3)
    C26 0.061(4) 0.047(4) 0.161(8) 0.000(3) 0.046(5) 0.000(5)
    C27 0.052(3) 0.047(3) 0.038(3) 0.002(3) 0.015(3) 0.006(2)
    C28 0.051(4) 0.064(4) 0.052(4) -0.003(3) 0.020(3) 0.001(3)
    C29 0.059(4) 0.066(4) 0.049(4) -0.014(3) 0.014(3) 0.000(3)
    C30 0.062(4) 0.049(4) 0.041(3) -0.006(3) 0.008(3) -0.005(3)
    C31 0.065(4) 0.058(4) 0.057(4) 0.012(3) 0.022(3) -0.006(3)
    C32 0.041(3) 0.062(4) 0.057(4) -0.001(3) 0.013(3) 0.003(3)
    C33 0.101(5) 0.049(4) 0.054(4) 0.008(4) 0.014(4) -0.006(3)
    C34 0.047(3) 0.047(3) 0.040(3) 0.005(3) 0.008(3) -0.005(3)
    C35 0.059(4) 0.059(4) 0.063(4) -0.004(3) 0.015(3) -0.002(3)
    C36 0.076(5) 0.051(4) 0.070(5) -0.004(4) 0.012(4) 0.007(3)
    C37 0.099(6) 0.056(4) 0.059(4) 0.006(4) 0.012(4) -0.005(3)
    C38 0.103(6) 0.088(6) 0.065(5) 0.017(5) 0.046(4) -0.016(4)
    C39 0.069(4) 0.068(5) 0.076(5) -0.013(4) 0.035(4) -0.012(4)
    C40 0.181(9) 0.056(5) 0.068(5) 0.022(5) 0.022(5) -0.005(4)
    N1 0.033(2) 0.042(3) 0.047(3) 0.0026(19) 0.016(2) 0.004(2)
    N2 0.031(2) 0.035(2) 0.059(3) -0.0023(19) 0.018(2) 0.002(2)
    N3 0.034(2) 0.037(2) 0.053(3) 0.0041(19) 0.014(2) 0.010(2)
    O1 0.0313(19) 0.043(2) 0.047(2) 0.0017(16) 0.0130(16) -0.0061(17)
    O2 0.0345(18) 0.043(2) 0.042(2) -0.0042(16) 0.0176(16) -0.0089(16)
    O3 0.048(2) 0.032(2) 0.067(3) 0.0024(17) 0.0243(19) -0.0022(18)
    O4 0.041(2) 0.043(2) 0.052(2) 0.0017(17) 0.0053(18) -0.0025(18)
    O5 0.045(2) 0.032(2) 0.125(4) 0.0020(18) 0.040(2) 0.004(2)
    O6 0.062(2) 0.044(2) 0.057(2) 0.0070(19) 0.036(2) 0.0122(19)
    P1 0.0320(7) 0.0372(7) 0.0431(8) -0.0004(6) 0.0148(6) -0.0016(6)
    P2 0.0346(7) 0.0346(7) 0.0494(9) 0.0015(6) 0.0117(6) -0.0005(6)
    P3 0.0394(8) 0.0330(7) 0.0592(10) 0.0005(6) 0.0236(7) 0.0036(6)
_geom_special_details
;
All e.s.d.'s (except the e.s.d. in the dihedral angle between two l.s. planes)
are estimated using the full covariance matrix. The cell e.s.d.'s are taken
into account individually in the estimation of e.s.d.'s in distances, angles
and torsion angles; correlations between e.s.d.'s in cell parameters are only
used when they are defined by crystal symmetry. An approximate (isotropic)
treatment of cell e.s.d.'s is used for estimating e.s.d.'s involving l.s.
planes.
;
loop_
    _geom_bond_atom_site_label_1
    _geom_bond_atom_site_label_2
    _geom_bond_site_symmetry_2
    _geom_bond_distance
    _geom_bond_publ_flag
    Br1 C19 . 1.958(6) ?
    Br2 C26 . 1.953(7) ?
    Br3 C33 . 1.963(6) ?
    Br4 C40 . 1.932(8) ?
    C1 C2 . 1.374(7) ?
    C1 C6 . 1.403(7) ?
    C1 O1 . 1.423(6) ?
    C2 C3 . 1.382(8) ?
    C2 H2 . 0.9300 ?
    C3 C4 . 1.388(9) ?
    C3 H3 . 0.9300 ?
    C4 C5 . 1.392(8) ?
    C4 H4 . 0.9300 ?
    C5 C6 . 1.407(7) ?
    C5 H5 . 0.9300 ?
    C6 C7 . 1.470(7) ?
    C7 C12 . 1.407(7) ?
    C7 C8 . 1.414(7) ?
    C8 C9 . 1.385(8) ?
    C8 H8 . 0.9300 ?
    C9 C10 . 1.375(9) ?
    C9 H9 . 0.9300 ?
    C10 C11 . 1.391(8) ?
    C10 H10 . 0.9300 ?
    C11 C12 . 1.374(7) ?
    C11 H11 . 0.9300 ?
    C12 O2 . 1.422(6) ?
    C13 C18 . 1.370(8) ?
    C13 C14 . 1.382(7) ?
    C13 O3 . 1.409(6) ?
    C14 C15 . 1.373(8) ?
    C14 H14 . 0.9300 ?
    C15 C16 . 1.393(9) ?
    C15 H15 . 0.9300 ?
    C16 C17 . 1.368(8) ?
    C16 C19 . 1.503(8) ?
    C17 C18 . 1.364(8) ?
    C17 H17 . 0.9300 ?
    C18 H18 . 0.9300 ?
    C19 H19A . 0.9700 ?
    C19 H19B . 0.9700 ?
    C20 C25 . 1.371(8) ?
    C20 C21 . 1.390(8) ?
    C20 O5 . 1.398(6) ?
    C21 C22 . 1.366(9) ?
    C21 H21 . 0.9300 ?
    C22 C23 . 1.377(9) ?
    C22 H22 . 0.9300 ?
    C23 C24 . 1.347(9) ?
    C23 C26 . 1.503(8) ?
    C24 C25 . 1.385(8) ?
    C24 H24 . 0.9300 ?
    C25 H25 . 0.9300 ?
    C26 H26A . 0.9700 ?
    C26 H26B . 0.9700 ?
    C27 C28 . 1.379(8) ?
    C27 C32 . 1.387(8) ?
    C27 O6 . 1.413(7) ?
    C28 C29 . 1.401(9) ?
    C28 H28 . 0.9300 ?
    C29 C30 . 1.387(8) ?
    C29 H29 . 0.9300 ?
    C30 C31 . 1.363(8) ?
    C30 C33 . 1.492(8) ?
    C31 C32 . 1.397(8) ?
    C31 H31 . 0.9300 ?
    C32 H32 . 0.9300 ?
    C33 H33A . 0.9700 ?
    C33 H33B . 0.9700 ?
    C34 C35 . 1.367(8) ?
    C34 C39 . 1.378(8) ?
    C34 O4 . 1.405(6) ?
    C35 C36 . 1.389(9) ?
    C35 H35 . 0.9300 ?
    C36 C37 . 1.368(10) ?
    C36 H36 . 0.9300 ?
    C37 C38 . 1.377(10) ?
    C37 C40 . 1.507(10) ?
    C38 C39 . 1.386(9) ?
    C38 H38 . 0.9300 ?
    C39 H39 . 0.9300 ?
    C40 H40A . 0.9700 ?
    C40 H40B . 0.9700 ?
    N1 P1 . 1.581(4) ?
    N1 P2 . 1.589(4) ?
    N2 P2 . 1.581(4) ?
    N2 P3 . 1.583(4) ?
    N3 P1 . 1.579(4) ?
    N3 P3 . 1.602(4) ?
    O1 P1 . 1.591(4) ?
    O2 P1 . 1.599(4) ?
    O3 P2 . 1.577(4) ?
    O4 P2 . 1.600(4) ?
    O5 P3 . 1.579(4) ?
    O6 P3 . 1.582(4) ?
loop_
    _geom_angle_atom_site_label_1
    _geom_angle_atom_site_label_2
    _geom_angle_atom_site_label_3
    _geom_angle_site_symmetry_1
    _geom_angle_site_symmetry_3
    _geom_angle
    _geom_angle_publ_flag
    C2 C1 C6 . . 123.1(5) ?
    C2 C1 O1 . . 117.6(5) ?
    C6 C1 O1 . . 119.1(5) ?
    C1 C2 C3 . . 118.9(5) ?
    C1 C2 H2 . . 120.0 ?
    C3 C2 H2 . . 120.0 ?
    C2 C3 C4 . . 120.6(6) ?
    C4 C3 H3 . . 120.0 ?
    C2 C3 H3 . . 120.0 ?
    C3 C4 C5 . . 119.7(6) ?
    C3 C4 H4 . . 120.0 ?
    C5 C4 H4 . . 120.0 ?
    C4 C5 C6 . . 121.2(5) ?
    C4 C5 H5 . . 120.0 ?
    C6 C5 H5 . . 120.0 ?
    C1 C6 C5 . . 116.4(5) ?
    C1 C6 C7 . . 122.5(4) ?
    C5 C6 C7 . . 121.1(5) ?
    C12 C7 C8 . . 116.5(5) ?
    C12 C7 C6 . . 121.7(5) ?
    C8 C7 C6 . . 121.8(5) ?
    C9 C8 C7 . . 121.1(6) ?
    C9 C8 H8 . . 120.0 ?
    C7 C8 H8 . . 120.0 ?
    C10 C9 C8 . . 120.2(6) ?
    C10 C9 H9 . . 120.0 ?
    C8 C9 H9 . . 120.0 ?
    C9 C10 C11 . . 120.4(6) ?
    C9 C10 H10 . . 120.0 ?
    C11 C10 H10 . . 120.0 ?
    C12 C11 C10 . . 119.3(6) ?
    C12 C11 H11 . . 120.0 ?
    C10 C11 H11 . . 120.0 ?
    C11 C12 C7 . . 122.4(5) ?
    C11 C12 O2 . . 117.9(5) ?
    C7 C12 O2 . . 119.4(5) ?
    C18 C13 C14 . . 120.3(5) ?
    C18 C13 O3 . . 121.5(5) ?
    C14 C13 O3 . . 118.0(5) ?
    C15 C14 C13 . . 119.9(6) ?
    C15 C14 H14 . . 120.0 ?
    C13 C14 H14 . . 120.0 ?
    C14 C15 C16 . . 120.3(6) ?
    C14 C15 H15 . . 120.0 ?
    C16 C15 H15 . . 120.0 ?
    C17 C16 C15 . . 117.9(5) ?
    C17 C16 C19 . . 121.8(6) ?
    C15 C16 C19 . . 120.3(6) ?
    C18 C17 C16 . . 122.7(6) ?
    C16 C17 H17 . . 120.0 ?
    C18 C17 H17 . . 120.0 ?
    C17 C18 C13 . . 118.9(5) ?
    C13 C18 H18 . . 120.0 ?
    C17 C18 H18 . . 120.0 ?
    C16 C19 Br1 . . 111.9(4) ?
    C16 C19 H19A . . 109.5 ?
    Br1 C19 H19A . . 109.5 ?
    C16 C19 H19B . . 109.5 ?
    Br1 C19 H19B . . 109.5 ?
    H19A C19 H19B . . 108.5 ?
    C25 C20 C21 . . 120.0(5) ?
    C25 C20 O5 . . 120.1(5) ?
    C21 C20 O5 . . 119.8(5) ?
    C22 C21 C20 . . 119.1(6) ?
    C22 C21 H21 . . 120.0 ?
    C20 C21 H21 . . 120.0 ?
    C21 C22 C23 . . 121.3(6) ?
    C21 C22 H22 . . 120.0 ?
    C23 C22 H22 . . 120.0 ?
    C24 C23 C22 . . 118.8(6) ?
    C24 C23 C26 . . 121.0(7) ?
    C22 C23 C26 . . 120.0(7) ?
    C23 C24 C25 . . 121.8(6) ?
    C23 C24 H24 . . 120.0 ?
    C25 C24 H24 . . 120.0 ?
    C20 C25 C24 . . 118.9(6) ?
    C20 C25 H25 . . 120.0 ?
    C24 C25 H25 . . 120.0 ?
    C23 C26 Br2 . . 112.2(5) ?
    C23 C26 H26A . . 109.5 ?
    Br2 C26 H26A . . 109.5 ?
    C23 C26 H26B . . 109.5 ?
    Br2 C26 H26B . . 109.5 ?
    H26A C26 H26B . . 108.5 ?
    C28 C27 C32 . . 121.3(6) ?
    C28 C27 O6 . . 121.7(5) ?
    C32 C27 O6 . . 117.0(5) ?
    C27 C28 C29 . . 117.8(6) ?
    C27 C28 H28 . . 120.0 ?
    C29 C28 H28 . . 120.0 ?
    C30 C29 C28 . . 121.7(6) ?
    C30 C29 H29 . . 120.0 ?
    C28 C29 H29 . . 120.0 ?
    C31 C30 C29 . . 119.0(6) ?
    C31 C30 C33 . . 120.6(6) ?
    C29 C30 C33 . . 120.4(6) ?
    C30 C31 C32 . . 120.8(6) ?
    C30 C31 H31 . . 120.0 ?
    C32 C31 H31 . . 120.0 ?
    C27 C32 C31 . . 119.2(6) ?
    C27 C32 H32 . . 120.0 ?
    C31 C32 H32 . . 120.0 ?
    C30 C33 Br3 . . 109.7(4) ?
    C30 C33 H33A . . 109.5 ?
    Br3 C33 H33A . . 109.5 ?
    C30 C33 H33B . . 109.5 ?
    Br3 C33 H33B . . 109.5 ?
    H33A C33 H33B . . 108.5 ?
    C35 C34 C39 . . 121.6(6) ?
    C35 C34 O4 . . 118.3(5) ?
    C39 C34 O4 . . 120.1(5) ?
    C34 C35 C36 . . 119.5(6) ?
    C34 C35 H35 . . 120.0 ?
    C36 C35 H35 . . 120.0 ?
    C37 C36 C35 . . 120.1(7) ?
    C37 C36 H36 . . 120.0 ?
    C35 C36 H36 . . 120.0 ?
    C36 C37 C38 . . 119.6(7) ?
    C36 C37 C40 . . 120.9(8) ?
    C38 C37 C40 . . 119.5(8) ?
    C37 C38 C39 . . 121.2(7) ?
    C37 C38 H38 . . 120.0 ?
    C39 C38 H38 . . 120.0 ?
    C34 C39 C38 . . 118.0(7) ?
    C34 C39 H39 . . 120.0 ?
    C38 C39 H39 . . 120.0 ?
    C37 C40 Br4 . . 113.3(5) ?
    C37 C40 H40A . . 109.5 ?
    Br4 C40 H40A . . 109.5 ?
    C37 C40 H40B . . 109.5 ?
    Br4 C40 H40B . . 109.5 ?
    H40A C40 H40B . . 108.5 ?
    P1 N1 P2 . . 122.0(3) ?
    P2 N2 P3 . . 121.5(2) ?
    P1 N3 P3 . . 121.8(3) ?
    C1 O1 P1 . . 120.4(3) ?
    C12 O2 P1 . . 120.8(3) ?
    C13 O3 P2 . . 123.0(3) ?
    C34 O4 P2 . . 120.5(3) ?
    C20 O5 P3 . . 125.8(3) ?
    C27 O6 P3 . . 120.9(3) ?
    N3 P1 N1 . . 118.0(2) ?
    N3 P1 O1 . . 112.4(2) ?
    N1 P1 O1 . . 105.5(2) ?
    N3 P1 O2 . . 105.5(2) ?
    N1 P1 O2 . . 112.3(2) ?
    O1 P1 O2 . . 101.99(18) ?
    O3 P2 N2 . . 107.0(2) ?
    O3 P2 N1 . . 111.9(2) ?
    N2 P2 N1 . . 118.2(2) ?
    O3 P2 O4 . . 99.0(2) ?
    N2 P2 O4 . . 108.9(2) ?
    N1 P2 O4 . . 109.9(2) ?
    O5 P3 O6 . . 97.9(2) ?
    O5 P3 N2 . . 107.4(2) ?
    O6 P3 N2 . . 109.4(2) ?
    O5 P3 N3 . . 111.0(2) ?
    O6 P3 N3 . . 111.2(2) ?
    N2 P3 N3 . . 118.1(2) ?
loop_
    _geom_torsion_atom_site_label_1
    _geom_torsion_atom_site_label_2
    _geom_torsion_atom_site_label_3
    _geom_torsion_atom_site_label_4
    _geom_torsion_site_symmetry_1
    _geom_torsion_site_symmetry_2
    _geom_torsion_site_symmetry_3
    _geom_torsion_site_symmetry_4
    _geom_torsion
    _geom_torsion_publ_flag
    O2 P1 O1 C1 . . . . -44.8(4) no
    N1 P1 O1 C1 . . . . -162.3(4) no
    N3 P1 O1 C1 . . . . 67.8(4) no
    O1 P1 O2 C12 . . . . -45.8(4) no
    N1 P1 O2 C12 . . . . 66.8(4) no
    N3 P1 O2 C12 . . . . -163.4(4) no
    N3 P1 N1 P2 . . . . -2.8(4) no
    N1 P1 N3 P3 . . . . 0.5(4) no
    O1 P1 N3 P3 . . . . 123.7(3) no
    O2 P1 N3 P3 . . . . -126.0(3) no
    O1 P1 N1 P2 . . . . -129.4(3) no
    O2 P1 N1 P2 . . . . 120.2(3) no
    N1 P2 O3 C13 . . . . -26.9(5) no
    O4 P2 O3 C13 . . . . 88.9(4) no
    O3 P2 N1 P1 . . . . -118.6(3) no
    N2 P2 O3 C13 . . . . -158.0(4) no
    O3 P2 O4 C34 . . . . 179.8(4) no
    N1 P2 O4 C34 . . . . -62.8(4) no
    N2 P2 O4 C34 . . . . 68.2(4) no
    N1 P2 N2 P3 . . . . -8.1(4) no
    N2 P2 N1 P1 . . . . 6.5(4) no
    O3 P2 N2 P3 . . . . 119.4(3) no
    O4 P2 N1 P1 . . . . 132.5(3) no
    O4 P2 N2 P3 . . . . -134.4(3) no
    N2 P3 O5 C20 . . . . -132.4(5) no
    N3 P3 O5 C20 . . . . -2.0(6) no
    O6 P3 O5 C20 . . . . 114.4(5) no
    O5 P3 N2 P2 . . . . 132.2(3) no
    O6 P3 N2 P2 . . . . -122.6(3) no
    N3 P3 N2 P2 . . . . 5.8(4) no
    O5 P3 O6 C27 . . . . 159.7(4) no
    N2 P3 O6 C27 . . . . 48.1(5) no
    N3 P3 O6 C27 . . . . -84.1(5) no
    O5 P3 N3 P1 . . . . -126.6(3) no
    O6 P3 N3 P1 . . . . 125.6(3) no
    N2 P3 N3 P1 . . . . -2.0(4) no
    P1 O1 C1 C2 . . . . -108.8(5) no
    P1 O1 C1 C6 . . . . 76.9(6) no
    P1 O2 C12 C7 . . . . 75.7(6) no
    P1 O2 C12 C11 . . . . -110.5(5) no
    P2 O3 C13 C18 . . . . -74.7(6) no
    P2 O3 C13 C14 . . . . 109.9(5) no
    P2 O4 C34 C39 . . . . 84.1(6) no
    P2 O4 C34 C35 . . . . -97.7(6) no
    P3 O5 C20 C21 . . . . 94.2(7) no
    P3 O5 C20 C25 . . . . -89.6(7) no
    P3 O6 C27 C32 . . . . -118.7(5) no
    P3 O6 C27 C28 . . . . 61.1(7) no
    O1 C1 C6 C5 . . . . 171.9(5) no
    C6 C1 C2 C3 . . . . 0.1(9) no
    O1 C1 C2 C3 . . . . -174.1(5) no
    O1 C1 C6 C7 . . . . -8.0(8) no
    C2 C1 C6 C5 . . . . -2.2(8) no
    C2 C1 C6 C7 . . . . 178.0(5) no
    C1 C2 C3 C4 . . . . 2.4(9) no
    C2 C3 C4 C5 . . . . -2.6(10) no
    C3 C4 C5 C6 . . . . 0.3(9) no
    C4 C5 C6 C7 . . . . -178.2(5) no
    C4 C5 C6 C1 . . . . 1.9(8) no
    C1 C6 C7 C12 . . . . -38.3(8) no
    C5 C6 C7 C12 . . . . 141.9(6) no
    C5 C6 C7 C8 . . . . -36.7(8) no
    C1 C6 C7 C8 . . . . 143.2(6) no
    C6 C7 C12 O2 . . . . -6.0(8) no
    C12 C7 C8 C9 . . . . 0.1(8) no
    C8 C7 C12 C11 . . . . -0.9(8) no
    C6 C7 C12 C11 . . . . -179.5(5) no
    C8 C7 C12 O2 . . . . 172.6(5) no
    C6 C7 C8 C9 . . . . 178.7(5) no
    C7 C8 C9 C10 . . . . 0.9(9) no
    C8 C9 C10 C11 . . . . -1.2(10) no
    C9 C10 C11 C12 . . . . 0.4(9) no
    C10 C11 C12 C7 . . . . 0.7(9) no
    C10 C11 C12 O2 . . . . -172.9(5) no
    O3 C13 C14 C15 . . . . 176.3(5) no
    C18 C13 C14 C15 . . . . 0.8(9) no
    O3 C13 C18 C17 . . . . -175.6(5) no
    C14 C13 C18 C17 . . . . -0.3(9) no
    C13 C14 C15 C16 . . . . -2.2(10) no
    C14 C15 C16 C19 . . . . -174.5(6) no
    C14 C15 C16 C17 . . . . 3.0(9) no
    C15 C16 C17 C18 . . . . -2.5(10) no
    C19 C16 C17 C18 . . . . 174.9(6) no
    C15 C16 C19 Br1 . . . . -89.6(7) no
    C17 C16 C19 Br1 . . . . 93.1(7) no
    C16 C17 C18 C13 . . . . 1.2(10) no
    O5 C20 C21 C22 . . . . 175.3(6) no
    O5 C20 C25 C24 . . . . -176.5(5) no
    C21 C20 C25 C24 . . . . -0.3(9) no
    C25 C20 C21 C22 . . . . -0.9(9) no
    C20 C21 C22 C23 . . . . 2.2(10) no
    C21 C22 C23 C24 . . . . -2.2(10) no
    C21 C22 C23 C26 . . . . -177.7(6) no
    C22 C23 C24 C25 . . . . 1.0(9) no
    C22 C23 C26 Br2 . . . . -73.1(7) no
    C24 C23 C26 Br2 . . . . 111.5(6) no
    C26 C23 C24 C25 . . . . 176.4(6) no
    C23 C24 C25 C20 . . . . 0.3(9) no
    C32 C27 C28 C29 . . . . 2.6(8) no
    O6 C27 C28 C29 . . . . -177.2(5) no
    O6 C27 C32 C31 . . . . 177.7(5) no
    C28 C27 C32 C31 . . . . -2.1(8) no
    C27 C28 C29 C30 . . . . 0.3(8) no
    C28 C29 C30 C33 . . . . 176.4(5) no
    C28 C29 C30 C31 . . . . -3.7(8) no
    C33 C30 C31 C32 . . . . -175.9(6) no
    C29 C30 C31 C32 . . . . 4.1(9) no
    C29 C30 C33 Br3 . . . . -101.7(6) no
    C31 C30 C33 Br3 . . . . 78.3(7) no
    C30 C31 C32 C27 . . . . -1.3(9) no
    O4 C34 C35 C36 . . . . -176.4(5) no
    C39 C34 C35 C36 . . . . 1.8(10) no
    O4 C34 C39 C38 . . . . 176.4(6) no
    C35 C34 C39 C38 . . . . -1.7(9) no
    C34 C35 C36 C37 . . . . -0.3(10) no
    C35 C36 C37 C38 . . . . -1.2(11) no
    C35 C36 C37 C40 . . . . 179.9(7) no
    C36 C37 C38 C39 . . . . 1.3(11) no
    C40 C37 C38 C39 . . . . -179.8(7) no
    C36 C37 C40 Br4 . . . . 96.5(9) no
    C38 C37 C40 Br4 . . . . -82.5(8) no
    C37 C38 C39 C34 . . . . 0.2(10) no
loop_
    _geom_hbond_atom_site_label_D
    _geom_hbond_atom_site_label_H
    _geom_hbond_atom_site_label_A
    _geom_hbond_site_symmetry_A
    _geom_hbond_distance_DH
    _geom_hbond_distance_HA
    _geom_hbond_distance_DA
    _geom_hbond_angle_DHA
    C33 H33A O1 4_665 0.97 2.60 3.525(8) 160
