# Supplementary material for: 1,1-(Biphenyl-2,2′-diyldi­oxy)-3,3,5,5-tetra­kis­(4-bromo­methyl­phen­oxy)cyclo­triphosphazene
Source: Acta Crystallogr Sect E Struct Rep Online. 2011 May 7;67(Pt 6):o1298. doi: 10.1107/S1600536811016047 (PMC3120483; doi:10.1107/S1600536811016047)
Supplement: Supplementary file 2 [file e-67-o1298-Isup2.hkl]

# 
# h,k,l, Fc-squared, Fo-squared, sigma(Fo-squared) and status flag 
# 
data_I
_shelx_title ' y in P2(1)/n' 
_shelx_refln_list_code          4 
_shelx_F_calc_maximum      499.29 
_exptl_crystal_F_000      2096.00 
_reflns_d_resolution_high  0.7591 
 
loop_ 
 _symmetry_equiv_pos_as_xyz 
 'x, y, z' 
 '-x+1/2, y+1/2, -z+1/2' 
 '-x, -y, -z' 
 'x-1/2, -y-1/2, z-1/2' 
 
_cell_length_a    10.9910 
_cell_length_b    28.4170 
_cell_length_c    14.0080 
_cell_angle_alpha  90.000 
_cell_angle_beta  105.470 
_cell_angle_gamma  90.000 
 
_shelx_F_squared_multiplier     1.000 
 
loop_ 
 _refln_index_h 
 _refln_index_k 
 _refln_index_l 
 _refln_F_squared_calc 
 _refln_F_squared_meas 
 _refln_F_squared_sigma 
 _refln_observed_status 
   4   0   0    13343.44    13289.24    211.47 o 
   6   0   0    56750.91    58358.23    356.14 o 
   8   0   0     1629.56     1360.29     68.33 o 
  10   0   0      245.99      253.37    125.75 o 
  12   0   0      369.07      438.73    208.86 o 
   2   1   0    28597.05    28097.36    151.49 o 
   3   1   0      365.12      256.37     27.83 o 
   4   1   0       66.93       36.37     12.89 o 
   5   1   0     3323.93     3574.39     74.34 o 
   6   1   0     4541.12     4829.22     54.01 o 
   7   1   0      288.06      218.25     32.78 o 
   8   1   0     1196.32     1282.43     42.35 o 
   9   1   0      174.09      118.11     70.78 o 
  10   1   0      503.99      571.26    129.17 o 
  11   1   0        4.96       27.60     75.21 o 
  12   1   0      356.61      219.48    103.78 o 
  13   1   0      597.13      562.20    271.16 o 
   1   2   0     7041.11     7193.93     64.55 o 
   2   2   0      825.89     1072.32     20.67 o 
   3   2   0     1485.94     1390.60     38.64 o 
   4   2   0      271.46      301.88     30.77 o 
   5   2   0     3092.64     3074.03     71.41 o 
   6   2   0     8339.75     8487.32    130.84 o 
   7   2   0     3252.36     3059.29     67.64 o 
   8   2   0      957.66     1060.61    109.69 o 
   9   2   0     1373.01     1361.42    108.96 o 
  10   2   0      327.62      328.85    110.69 o 
  11   2   0       64.02       81.92     79.04 o 
  12   2   0      119.43      181.11     77.03 o 
  13   2   0      305.56      307.90    200.51 o 
   1   3   0     8486.18     8496.75     99.20 o 
   2   3   0     3786.87     3866.11     47.80 o 
   3   3   0    30257.89    30567.84    196.25 o 
   4   3   0     3277.66     2539.87     32.60 o 
   5   3   0    10374.23    10309.19    128.22 o 
   6   3   0     2654.30     2479.31     46.12 o 
   7   3   0       89.98      155.14     31.93 o 
   8   3   0      541.23      639.50     82.66 o 
   9   3   0     1908.53     2312.01    194.01 o 
  10   3   0     1187.78     1346.01    237.26 o 
  11   3   0      185.21      161.33     74.64 o 
  12   3   0      317.93      290.35    128.44 o 
  13   3   0      362.78      446.53    146.28 o 
   0   4   0    84765.30    74967.18    809.39 o 
   1   4   0      262.41      227.62     18.31 o 
   2   4   0    73887.98    70531.08    614.82 o 
   3   4   0    19354.77    16961.79    143.99 o 
   4   4   0    13363.69    12543.68    106.52 o 
   5   4   0     1084.66     1246.03     50.68 o 
   6   4   0    23843.91    25146.50    312.40 o 
   7   4   0      834.85      748.81     89.74 o 
   8   4   0       24.82       54.32     32.87 o 
   9   4   0     5749.31     6764.90    240.13 o 
  10   4   0       93.57       79.46     41.88 o 
  11   4   0      154.89      197.90     84.96 o 
  12   4   0      100.52      176.44    129.74 o 
  13   4   0      820.93      891.08    227.28 o 
   1   5   0       21.79       30.74     12.24 o 
   2   5   0      247.59      286.58     30.83 o 
   3   5   0      205.34      161.17     18.85 o 
   4   5   0      462.11      498.35     46.27 o 
   5   5   0     2023.04     1863.60     55.89 o 
   6   5   0       32.88       15.89     18.80 o 
   7   5   0      936.41      805.88     53.94 o 
   8   5   0     1368.11     1395.27    106.62 o 
   9   5   0     3141.04     3100.93    171.91 o 
  10   5   0       34.13       72.65     57.76 o 
  11   5   0       16.54       51.35    100.63 o 
  12   5   0        1.59      -29.01    129.35 o 
  13   5   0      269.86      135.24    103.08 o 
   0   6   0     1334.22     1076.03     29.06 o 
   1   6   0    26920.10    23955.24    173.48 o 
   2   6   0    30589.70    31338.21    169.41 o 
   3   6   0    13223.70    12192.04    136.04 o 
   4   6   0    33006.57    32826.43    303.74 o 
   5   6   0     4459.53     4516.15     61.69 o 
   6   6   0     3118.07     3021.94     95.51 o 
   7   6   0     3759.50     3979.33     80.47 o 
   8   6   0      189.04      110.80     47.43 o 
   9   6   0      234.94      243.82     68.12 o 
  10   6   0     3562.45     3499.64    313.66 o 
  11   6   0      400.53      295.43    162.57 o 
  12   6   0      912.22      828.15    254.80 o 
  13   6   0      348.91      422.09    163.92 o 
   1   7   0    25854.69    24972.65    142.52 o 
   2   7   0     1600.54     1647.50     35.68 o 
   3   7   0     3303.97     3065.18     83.97 o 
   4   7   0     5618.32     5786.73    100.22 o 
   5   7   0     1130.94     1144.35     47.54 o 
   6   7   0     4567.94     4799.87     99.50 o 
   7   7   0     5690.67     5556.72     99.56 o 
   8   7   0      665.75      570.58     71.23 o 
   9   7   0      268.09      334.16     81.06 o 
  10   7   0      869.69      888.60    148.71 o 
  11   7   0       49.13      188.52    126.14 o 
  12   7   0       76.37      349.00    125.79 o 
  13   7   0       66.36       28.93     91.17 o 
   0   8   0     5611.10     6349.55    115.12 o 
   1   8   0    51971.40    46152.31    311.77 o 
   2   8   0     1637.40     1392.90     32.59 o 
   3   8   0    14871.92    15894.69    287.08 o 
   4   8   0       20.67       42.66     30.03 o 
   5   8   0     3783.91     4106.09    100.21 o 
   6   8   0     1603.61     1493.78     79.53 o 
   7   8   0    15521.40    16348.55    269.81 o 
   8   8   0      189.45       81.10     22.88 o 
   9   8   0     4868.02     5338.18    129.38 o 
  10   8   0       79.96      104.31     70.93 o 
  11   8   0      140.40      198.60     99.22 o 
  12   8   0      530.85      571.83    162.93 o 
  13   8   0      456.89      494.16    181.33 o 
   1   9   0      393.60      508.31     51.65 o 
   2   9   0     5478.23     5310.10     59.59 o 
   3   9   0     6494.30     6337.64    107.96 o 
   4   9   0      269.69      295.68     48.77 o 
   5   9   0     1213.22     1399.14     88.86 o 
   6   9   0     8202.64     9306.85    131.84 o 
   7   9   0       20.35       59.50     35.90 o 
   8   9   0       22.81       37.76     26.77 o 
   9   9   0      666.30      394.62    133.07 o 
  10   9   0       28.34       17.78     70.29 o 
  11   9   0       34.79     -157.01    157.01 o 
  12   9   0      729.31      578.87    251.01 o 
  13   9   0        5.08      165.02    101.08 o 
   0  10   0     3093.64     3471.48     60.53 o 
   1  10   0    24306.57    25221.80    182.51 o 
   2  10   0     2328.46     2242.38     44.05 o 
   3  10   0    10424.84    10060.87    190.29 o 
   4  10   0     4736.79     4159.02    219.98 o 
   5  10   0      821.42      739.67    104.01 o 
   6  10   0     6306.29     6034.72    131.05 o 
   7  10   0       84.70       71.79     35.79 o 
   8  10   0       44.91       65.53     31.98 o 
   9  10   0      171.03      178.09     77.45 o 
  10  10   0     2989.54     4068.47    429.13 o 
  11  10   0      169.79      119.09    105.56 o 
  12  10   0      172.77      175.37    116.98 o 
  13  10   0       96.52      -33.51     92.73 o 
   1  11   0    12023.48    11252.67    128.84 o 
   2  11   0      117.86      105.92     30.55 o 
   3  11   0      165.16      163.20     41.12 o 
   4  11   0     2172.14     2182.05    115.19 o 
   5  11   0      648.06      651.66     93.74 o 
   6  11   0     2215.43     2246.11     91.80 o 
   7  11   0     4381.62     4676.38    159.61 o 
   8  11   0       55.17       34.18     20.44 o 
   9  11   0       10.88      135.62     61.24 o 
  10  11   0      662.24      527.08    145.49 o 
  11  11   0       50.66      224.27    240.50 o 
  12  11   0       82.91      184.00     91.59 o 
  13  11   0       81.65      130.93    112.98 o 
   0  12   0     6947.78     7950.29    203.04 o 
   1  12   0     1708.51     1680.47    100.64 o 
   2  12   0    21883.36    22979.85    196.36 o 
   3  12   0    21025.52    19849.06    252.98 o 
   4  12   0    14933.84    15675.20    224.06 o 
   5  12   0      335.74      335.49     51.72 o 
   6  12   0     1098.26     1190.31     98.15 o 
   7  12   0     5625.46     5188.09    125.23 o 
   8  12   0     5470.28     5787.30    222.88 o 
   9  12   0     2371.95     2761.85    269.99 o 
  10  12   0     1304.62     1356.06    263.85 o 
  11  12   0      693.02      541.91    140.63 o 
  12  12   0        2.04      -86.70    163.35 o 
  13  12   0       14.00       79.80    117.04 o 
   1  13   0      723.29      914.78     72.82 o 
   2  13   0     1427.38     1313.54    105.55 o 
   3  13   0     1000.84      967.00     85.60 o 
   4  13   0     1068.24      898.87    115.33 o 
   5  13   0      876.64      719.92     94.43 o 
   6  13   0      153.14      169.37     41.84 o 
   7  13   0      513.20      465.28     91.30 o 
   8  13   0      563.18      652.02    109.66 o 
   9  13   0      382.97      195.62    101.31 o 
  10  13   0      917.94      597.63    112.08 o 
  11  13   0      350.39      377.10    172.02 o 
  12  13   0      167.94      -23.41    178.85 o 
   0  14   0     5265.60     5684.16    184.87 o 
   1  14   0     4272.22     4774.84    105.77 o 
   2  14   0     2671.83     2208.16     88.08 o 
   3  14   0    47409.16    46383.89    623.73 o 
   4  14   0      104.31      119.91     42.45 o 
   5  14   0       87.31       78.43     50.86 o 
   6  14   0      707.10      557.53     83.04 o 
   7  14   0       46.18       75.41     30.65 o 
   8  14   0      428.57      614.11    101.67 o 
   9  14   0     1072.82     1236.39    223.99 o 
  10  14   0       56.81      137.72     60.71 o 
  11  14   0       44.65      181.59    153.78 o 
  12  14   0        3.53       39.45    163.88 o 
   1  15   0      472.44      393.53     66.11 o 
   2  15   0      626.81      650.96     72.91 o 
   3  15   0     1794.09     1519.07     89.00 o 
   4  15   0      200.36      238.40     75.72 o 
   5  15   0     2663.03     2756.17    153.47 o 
   6  15   0       51.11      115.53     50.37 o 
   7  15   0      168.34      214.87     69.02 o 
   8  15   0       63.55       93.77     42.18 o 
   9  15   0      448.56      394.29    103.10 o 
  10  15   0      481.09      421.85    115.68 o 
  11  15   0      723.67      971.48    215.88 o 
  12  15   0       41.81      212.22    106.42 o 
   0  16   0     7980.40     7288.15    285.68 o 
   1  16   0     2214.06     2236.60    105.31 o 
   2  16   0       72.47       87.40     23.23 o 
   3  16   0     5385.83     5785.68    136.21 o 
   4  16   0      103.40      138.81     49.74 o 
   5  16   0       77.64      103.60     60.54 o 
   6  16   0     3714.09     3962.90    155.15 o 
   7  16   0       27.00       86.62     39.23 o 
   8  16   0      257.24      111.60     51.34 o 
   9  16   0       10.74       35.72     75.55 o 
  10  16   0      220.22      333.70    105.42 o 
  11  16   0      115.29      154.88    118.78 o 
  12  16   0      172.33      312.86    115.22 o 
   1  17   0      255.69      227.87     50.98 o 
   2  17   0     6077.22     6106.87    139.26 o 
   3  17   0      325.79      275.84     67.75 o 
   4  17   0      478.59      280.85     80.06 o 
   5  17   0      155.06      180.32     52.25 o 
   6  17   0     3229.86     3731.81    230.04 o 
   7  17   0       42.49      106.82     55.92 o 
   8  17   0      704.39      631.80    121.60 o 
   9  17   0       37.21      101.37     94.45 o 
  10  17   0      263.12      176.66    103.20 o 
  11  17   0       54.15      303.44    101.29 o 
  12  17   0        2.88      193.21    155.65 o 
   0  18   0    51475.11    54311.66    530.65 o 
   1  18   0     2225.55     2273.41    107.49 o 
   2  18   0     4220.40     4710.68    149.94 o 
   3  18   0    21719.52    23124.16    362.83 o 
   4  18   0       14.45      105.42     75.05 o 
   5  18   0     1277.22     1003.70    136.39 o 
   6  18   0     6892.74     7506.31    182.40 o 
   7  18   0      147.50      124.26     88.12 o 
   8  18   0       72.36       87.58     37.37 o 
   9  18   0     1626.45     1503.57    294.48 o 
  10  18   0      143.66      154.16     60.85 o 
  11  18   0       90.90      180.06    107.73 o 
  12  18   0       80.65      125.69     88.66 o 
   1  19   0      329.58      303.14     59.59 o 
   2  19   0      742.47      689.61     97.23 o 
   3  19   0      390.05      373.35     56.96 o 
   4  19   0      136.76      105.94     78.89 o 
   5  19   0     4102.51     4111.36    200.41 o 
   6  19   0     1078.17     1145.58    173.55 o 
   7  19   0      129.11       80.98     66.88 o 
   8  19   0      807.85      853.00    108.92 o 
   9  19   0      117.59      186.07     78.03 o 
  10  19   0      247.67      473.26    235.84 o 
  11  19   0      165.12      113.30    120.48 o 
   0  20   0      726.56      840.05    250.45 o 
   1  20   0      368.04      493.87     76.57 o 
   2  20   0     5266.94     5655.37    143.04 o 
   3  20   0      131.35       93.66     41.60 o 
   4  20   0     8364.74     9229.91    269.78 o 
   5  20   0     1407.00     1515.57    227.37 o 
   6  20   0       26.05      -45.69     74.71 o 
   7  20   0      821.63      664.76    114.32 o 
   8  20   0      255.41      201.15     55.43 o 
   9  20   0       61.99      121.11     74.64 o 
  10  20   0      223.82      125.53     84.72 o 
  11  20   0       24.09      -35.02    144.74 o 
   1  21   0        8.57       59.51     57.77 o 
   2  21   0      576.61      448.68     79.65 o 
   3  21   0     1616.43     1422.65    114.61 o 
   4  21   0     1922.46     2095.93    260.71 o 
   5  21   0     3278.27     3493.98    251.14 o 
   6  21   0      627.95      454.56    121.27 o 
   7  21   0      546.48      501.02     98.24 o 
   8  21   0        7.34       43.54     89.55 o 
   9  21   0       25.54       85.12     91.94 o 
  10  21   0        2.05      163.89     94.32 o 
  11  21   0       45.07      170.25    142.57 o 
   0  22   0     9421.71     9803.61    428.87 o 
   1  22   0     5627.97     6281.51    188.03 o 
   2  22   0      381.05      321.05     48.71 o 
   3  22   0      148.68      114.59     36.11 o 
   4  22   0     1714.00     1559.01    231.27 o 
   5  22   0      225.28      215.88     83.62 o 
   6  22   0     6349.85     6914.01    247.93 o 
   7  22   0       25.05       73.82     63.07 o 
   8  22   0      164.84      172.32     71.20 o 
   9  22   0       27.78      161.13    133.15 o 
  10  22   0      434.25      631.74    117.29 o 
  11  22   0       56.27      217.14    100.35 o 
   1  23   0      806.51      647.07    111.37 o 
   2  23   0      413.09      422.01     81.22 o 
   3  23   0     1586.79     1691.39    185.38 o 
   4  23   0     1913.43     1577.96    222.13 o 
   5  23   0       29.31      113.87     63.19 o 
   6  23   0      212.00      259.87     81.32 o 
   7  23   0       31.51       -8.18     72.34 o 
   8  23   0      156.84       68.41    109.58 o 
   9  23   0      314.53      308.76     99.09 o 
  10  23   0        7.78     -104.02    104.02 o 
   0  24   0       68.11      186.67     69.81 o 
   1  24   0      844.22      846.97    126.13 o 
   2  24   0       24.93      105.70     44.08 o 
   3  24   0      706.61      742.96    108.66 o 
   4  24   0      246.38      142.10     63.52 o 
   5  24   0      147.98       97.64     74.91 o 
   6  24   0      234.87      299.23     73.16 o 
   7  24   0     2382.77     2956.53    209.95 o 
   8  24   0       77.09       77.21     56.84 o 
   9  24   0      206.96      198.62    108.85 o 
  10  24   0       36.99      -35.45     85.38 o 
   1  25   0      201.07      155.10     41.60 o 
   2  25   0      111.36      163.86     45.34 o 
   3  25   0      823.82      847.97    119.11 o 
   4  25   0     1196.44     1345.16    184.21 o 
   5  25   0       35.21       80.94     68.35 o 
   6  25   0        3.14       73.49     73.42 o 
   7  25   0      223.45      140.41     75.53 o 
   8  25   0       68.13       76.05     68.43 o 
   9  25   0        1.63       25.07    115.86 o 
  10  25   0      154.58      133.99     91.57 o 
   0  26   0     3011.67     3313.32    286.94 o 
   1  26   0     2264.99     2163.67    191.29 o 
   2  26   0      832.86      771.52    121.54 o 
   3  26   0        3.78       64.95     58.19 o 
   4  26   0     4229.71     5184.27    222.67 o 
   5  26   0      667.10      722.11    153.10 o 
   6  26   0      881.42      900.16    144.65 o 
   7  26   0      289.64      367.70    110.53 o 
   8  26   0      150.52      196.48    115.87 o 
   9  26   0        1.18      306.43    109.46 o 
   1  27   0      169.14      143.84     57.48 o 
   2  27   0     1396.86     1386.03    195.63 o 
   3  27   0       91.26      203.05     89.93 o 
   4  27   0      326.89      283.61     91.85 o 
   5  27   0        5.96      125.36     65.03 o 
   6  27   0       30.37       54.05     85.01 o 
   7  27   0        0.50       58.13     84.77 o 
   8  27   0       12.63       36.71     65.24 o 
   9  27   0      174.24      163.82     90.99 o 
   0  28   0      821.15     1006.25    194.27 o 
   1  28   0      839.18      587.21    111.08 o 
   2  28   0      562.70      527.32    102.11 o 
   3  28   0       84.75      123.90     75.24 o 
   4  28   0      110.55      221.24     81.86 o 
   5  28   0        8.10      164.27     78.09 o 
   6  28   0      275.74      243.79     49.10 o 
   7  28   0      248.61      347.41    110.18 o 
   8  28   0       20.12       50.08    105.43 o 
   9  28   0      122.03       95.65     76.28 o 
   1  29   0        6.23       97.18     53.13 o 
   2  29   0       45.28      136.66     55.11 o 
   3  29   0       60.39      185.69     95.21 o 
   4  29   0        1.32      127.51    103.16 o 
   5  29   0       21.29       10.94     99.01 o 
   6  29   0       37.31      165.96     78.82 o 
   7  29   0      166.87      281.77    111.72 o 
   8  29   0       17.05      175.24     58.92 o 
   0  30   0     1303.38     1257.57    216.99 o 
   1  30   0      816.42     1155.71    160.46 o 
   2  30   0      113.06      142.18     89.27 o 
   3  30   0      430.71      242.13     95.77 o 
   4  30   0       52.63        9.30     93.17 o 
   5  30   0      521.80      430.66    112.29 o 
   6  30   0      686.65      601.30    155.81 o 
   7  30   0      457.27      585.49    114.71 o 
   8  30   0       78.44      132.77     96.42 o 
   1  31   0      386.33      211.17     91.97 o 
   2  31   0       65.00      177.22     75.64 o 
   3  31   0        9.94      100.77    119.66 o 
   4  31   0      367.25      294.37     95.16 o 
   5  31   0       78.97      176.87     82.25 o 
   6  31   0       58.55       92.63     75.59 o 
   7  31   0       31.78      136.77    110.73 o 
   0  32   0     5348.24     5628.16    353.81 o 
   1  32   0       24.64      -12.79     91.42 o 
   2  32   0      225.06      114.74     85.73 o 
   3  32   0      397.51      271.44     87.99 o 
   4  32   0      249.34      315.76    101.03 o 
   5  32   0       66.28      182.42     76.50 o 
   6  32   0      981.40     1029.79    224.65 o 
   7  32   0       58.21      115.73    126.63 o 
   1  33   0       23.36       99.04     79.99 o 
   2  33   0        3.94      132.71     57.46 o 
   3  33   0        6.51       80.37     89.04 o 
   4  33   0        1.98       32.41     74.83 o 
   5  33   0      164.84      160.68     80.39 o 
   6  33   0        6.94      188.81     83.93 o 
   0  34   0      830.80      665.98    306.05 o 
   1  34   0      418.55      386.89    126.45 o 
   2  34   0      112.62      170.70     82.72 o 
   3  34   0      670.47      758.44    150.20 o 
   4  34   0       59.69       -2.26     86.26 o 
   5  34   0       12.30      118.92     80.06 o 
   1  35   0      105.87      165.59     89.96 o 
   2  35   0      211.43      198.42    100.08 o 
   3  35   0      288.41      240.63     82.88 o 
   4  35   0       71.37      178.22     77.52 o 
   0  36   0        0.75       94.28    111.44 o 
   1  36   0      108.58       92.96    101.64 o 
   2  36   0      123.80      188.29     88.05 o 
   3  36   0      498.31      565.27    132.63 o 
   1  37   0       69.45      116.53     98.90 o 
   2  37   0        7.99      148.48     94.82 o 
 -13   0   1     1276.80     1288.48    475.62 o 
 -11   0   1      399.37      448.05    175.24 o 
  -9   0   1      246.32      307.41     61.58 o 
  -7   0   1    23234.33    24654.18    439.67 o 
  -5   0   1     4376.62     3660.79     69.88 o 
  -3   0   1    36871.20    33007.32    232.57 o 
  -1   0   1      382.06      154.77     64.24 o 
   1   0   1     5251.84     5369.05     68.61 o 
   3   0   1    20735.22    21309.22    225.95 o 
   5   0   1     2532.51     2778.66     64.20 o 
   7   0   1      143.21      139.66     98.48 o 
   9   0   1     1828.05     1589.14    347.09 o 
  11   0   1      575.85      602.00    182.66 o 
  13   0   1       73.93     -141.62    287.99 o 
 -14   1   1       65.32      -39.63    143.27 o 
 -13   1   1      626.29      679.37    186.12 o 
 -12   1   1       11.38      128.26     73.23 o 
 -11   1   1      120.70      138.49    119.15 o 
 -10   1   1       25.95      105.17     72.60 o 
  -9   1   1        2.98       10.74     29.92 o 
  -8   1   1       61.53       50.11     21.60 o 
  -7   1   1     2676.94     2932.13     90.51 o 
  -6   1   1       19.88       52.43     25.58 o 
  -5   1   1     5225.00     5218.69     86.38 o 
  -4   1   1      916.95      764.66     42.18 o 
  -3   1   1      110.87      133.13     20.64 o 
  -2   1   1     5622.87     6161.07     54.09 o 
  -1   1   1     2488.86     1963.75    101.01 o 
   1   1   1    11955.67    11826.51    116.20 o 
   2   1   1     1748.44     1840.37     30.26 o 
   3   1   1    29347.35    29421.80    226.30 o 
   4   1   1    22483.13    20319.89    147.00 o 
   5   1   1     1440.74     1298.71     75.78 o 
   6   1   1     1633.86     1605.64     45.71 o 
   7   1   1      335.42      210.20     31.56 o 
   8   1   1       35.96       60.69     91.91 o 
   9   1   1     9697.13    10627.71    431.04 o 
  10   1   1      955.97     1033.60    180.75 o 
  11   1   1       77.09      172.40     62.83 o 
  12   1   1      420.37      310.54    130.37 o 
  13   1   1      129.17      168.04     78.70 o 
 -13   2   1       27.48      141.60     77.01 o 
 -12   2   1      898.88     1030.80    207.97 o 
 -11   2   1      166.88      158.00    105.37 o 
 -10   2   1    10401.72    11673.65    327.26 o 
  -9   2   1      684.80      661.90     87.66 o 
  -8   2   1      154.93      151.95     24.27 o 
  -7   2   1     1985.96     1665.83     64.86 o 
  -6   2   1    17757.47    17853.05    245.49 o 
  -5   2   1     2708.15     2650.43     59.94 o 
  -4   2   1    25414.62    25185.17    215.17 o 
  -3   2   1      976.07      969.90     30.75 o 
  -2   2   1   102247.53    91697.31    998.58 o 
  -1   2   1     3090.02     3501.52     36.05 o 
   1   2   1    18824.33    18536.47    123.04 o 
   2   2   1       60.48       36.42      9.19 o 
   3   2   1      795.99      889.56     51.63 o 
   4   2   1    38930.41    37743.77    255.23 o 
   5   2   1       24.79       25.56     20.84 o 
   6   2   1     3673.93     3939.70    101.20 o 
   7   2   1      261.60      281.35     46.35 o 
   8   2   1      656.11      705.74     77.07 o 
   9   2   1       31.79      129.74     76.37 o 
  10   2   1     3175.50     3949.87    189.52 o 
  11   2   1      129.02      134.67     75.43 o 
  12   2   1      313.31      332.97     93.04 o 
  13   2   1      100.49      248.17     88.58 o 
 -13   3   1       21.56      188.66    134.11 o 
 -12   3   1      153.76       55.27     68.00 o 
 -11   3   1        3.52      -51.20     70.34 o 
 -10   3   1      368.86      592.51    124.66 o 
  -9   3   1       43.37       28.32     23.35 o 
  -8   3   1      667.09      862.34     61.10 o 
  -7   3   1     2565.24     2850.85     69.77 o 
  -6   3   1     3797.07     4102.41     80.47 o 
  -5   3   1     1710.26     1503.33     60.85 o 
  -4   3   1    64577.36    63858.10    404.30 o 
  -3   3   1      162.82      179.33     20.76 o 
  -2   3   1    39654.71    37344.27    193.03 o 
  -1   3   1     6990.16     7204.97     58.73 o 
   0   3   1     2555.59     3046.20     24.87 o 
   1   3   1     6272.06     5918.13     48.73 o 
   2   3   1      460.76      375.70     31.56 o 
   3   3   1     1391.32     1311.04     29.48 o 
   4   3   1       73.63      113.60     19.16 o 
   5   3   1    14731.64    15463.07    185.47 o 
   6   3   1     1346.98     1154.36     87.17 o 
   7   3   1     6249.33     6012.32    206.94 o 
   8   3   1       49.73       69.90     18.84 o 
   9   3   1     2349.51     2451.26    310.94 o 
  10   3   1        6.22      213.10     78.01 o 
  11   3   1      597.63      639.95    174.56 o 
  12   3   1       23.23      212.65    112.84 o 
  13   3   1      869.29      472.83    158.48 o 
 -13   4   1      679.48      721.85    214.38 o 
 -12   4   1       10.57      120.03     87.05 o 
 -11   4   1     1102.82     1031.93    173.74 o 
 -10   4   1     1100.42     1440.97    262.63 o 
  -9   4   1     2284.08     2469.17     65.45 o 
  -8   4   1      280.93      225.55     35.24 o 
  -7   4   1     5031.22     5394.50    115.34 o 
  -6   4   1     4224.75     4129.64     64.07 o 
  -5   4   1      312.36      164.06     30.54 o 
  -4   4   1    16350.18    16471.33    125.15 o 
  -3   4   1     3111.29     3786.46     61.75 o 
  -2   4   1     9317.55    10123.45     86.82 o 
  -1   4   1     5056.65     4287.69     40.75 o 
   0   4   1    56424.76    55415.19    335.04 o 
   1   4   1    21601.71    21666.13    139.54 o 
   2   4   1    26026.68    25263.41    130.58 o 
   3   4   1    13528.29    13552.18    104.12 o 
   4   4   1    12201.28    12515.67    103.11 o 
   5   4   1       97.69      168.92     29.93 o 
   6   4   1     2723.64     2745.60     84.16 o 
   7   4   1       58.92      134.96     35.95 o 
   8   4   1      305.17      395.64     68.44 o 
   9   4   1     1392.19     1068.60    135.72 o 
  10   4   1        4.70       19.44     85.95 o 
  11   4   1       55.43      138.14     78.75 o 
  12   4   1       12.31      -36.11    147.55 o 
  13   4   1       12.31       27.67    151.42 o 
 -13   5   1      697.46      519.49    135.10 o 
 -12   5   1       62.84       65.06     65.21 o 
 -11   5   1      140.20      125.04     64.21 o 
 -10   5   1       67.43       12.28     50.57 o 
  -9   5   1      202.79      172.32     41.12 o 
  -8   5   1       70.06       57.11     19.95 o 
  -7   5   1      531.51      360.89     51.67 o 
  -6   5   1       75.32       91.46     20.56 o 
  -5   5   1     1076.50      938.40     51.45 o 
  -4   5   1      600.40      652.12     51.07 o 
  -3   5   1    26882.95    26084.50    283.95 o 
  -2   5   1     3821.77     3442.82     42.03 o 
  -1   5   1    12382.93    11524.90     82.68 o 
   0   5   1    10710.95    11239.16     78.52 o 
   1   5   1     1266.57     1495.04     30.75 o 
   2   5   1       37.40       17.44     12.91 o 
   3   5   1    17779.47    17368.87    132.39 o 
   4   5   1     3105.14     2980.66     90.28 o 
   5   5   1       21.21       32.33     20.99 o 
   6   5   1     9595.41     9740.00    156.00 o 
   7   5   1      277.15      330.64     59.41 o 
   8   5   1     1036.70     1035.98     99.47 o 
   9   5   1       20.68       82.28     54.94 o 
  10   5   1     1742.99     1593.53    246.10 o 
  11   5   1       77.39      182.17     85.38 o 
  12   5   1      575.25      539.70    178.16 o 
  13   5   1      411.51      402.11    132.42 o 
 -13   6   1       76.13      218.47    123.02 o 
 -12   6   1       23.04      -27.39    157.77 o 
 -11   6   1      237.09      140.74     81.56 o 
 -10   6   1      960.60      749.10    154.36 o 
  -9   6   1      522.62      511.15     70.17 o 
  -8   6   1      584.93      686.35     74.08 o 
  -7   6   1     3873.19     3824.15     70.70 o 
  -6   6   1     5432.09     5115.22    104.86 o 
  -5   6   1     2585.68     2929.63     66.23 o 
  -4   6   1       19.00       43.87     14.66 o 
  -3   6   1    41170.41    40561.89    231.72 o 
  -2   6   1    10641.30    11229.85    132.08 o 
  -1   6   1    58216.84    52943.17    382.27 o 
   0   6   1    15365.90    15251.20    106.56 o 
   1   6   1    41382.74    40144.07    257.91 o 
   2   6   1    10854.24    10904.15     89.44 o 
   3   6   1    27218.98    26352.60    141.61 o 
   4   6   1    25726.31    26702.31    231.80 o 
   5   6   1      857.16      760.29     53.12 o 
   6   6   1       74.19       55.33     27.03 o 
   7   6   1     1758.87     1754.77    105.90 o 
   8   6   1        2.52       42.37     55.54 o 
   9   6   1       12.17       63.99     77.57 o 
  10   6   1      462.12      593.38    105.78 o 
  11   6   1       18.65       41.24    116.42 o 
  12   6   1        6.40      172.62     85.41 o 
  13   6   1       35.96       10.66    105.19 o 
 -13   7   1      129.18      314.46    132.78 o 
 -12   7   1        3.28      100.23     96.00 o 
 -11   7   1       23.32       63.39     93.18 o 
 -10   7   1      236.29      193.02     55.51 o 
  -9   7   1     1603.25     1853.10    166.14 o 
  -8   7   1      135.46       57.48     30.85 o 
  -7   7   1     1127.56     1156.79     73.80 o 
  -6   7   1     7182.68     7146.97    118.80 o 
  -5   7   1     3650.76     3663.97     56.63 o 
  -4   7   1    14725.80    15510.51    293.45 o 
  -3   7   1    36700.19    35462.36    276.25 o 
  -2   7   1      642.71      628.62     40.15 o 
  -1   7   1     2996.34     3471.03     39.90 o 
   0   7   1    22181.09    22151.60    179.94 o 
   1   7   1     1553.79     1424.62     28.16 o 
   2   7   1    24230.86    23927.33    173.96 o 
   3   7   1    36527.13    35614.91    216.68 o 
   4   7   1     7739.79     7704.17    114.73 o 
   5   7   1      128.60      155.62     20.92 o 
   6   7   1     1314.34      985.01     59.66 o 
   7   7   1     1566.83     1595.54    107.59 o 
   8   7   1     1208.71     1390.25    115.17 o 
   9   7   1      810.70      766.10    130.13 o 
  10   7   1      416.91      352.20     99.08 o 
  11   7   1       11.84      195.30    138.34 o 
  12   7   1      577.64      351.86    169.22 o 
  13   7   1      385.91      376.19    129.31 o 
 -13   8   1       29.65      220.26    114.42 o 
 -12   8   1      868.91      917.58    201.80 o 
 -11   8   1      366.06      352.64    127.73 o 
 -10   8   1      823.93      969.46    171.53 o 
  -9   8   1       71.85       63.05     24.71 o 
  -8   8   1      626.90      456.92     65.04 o 
  -7   8   1       29.56       90.97     29.00 o 
  -6   8   1    33882.74    36298.55    428.19 o 
  -5   8   1     4471.62     4559.43    135.36 o 
  -4   8   1      138.49      113.15     32.66 o 
  -3   8   1      695.18      788.52     83.29 o 
  -2   8   1     4616.08     4699.67     56.82 o 
  -1   8   1     4565.87     4284.08     60.50 o 
   0   8   1    70597.38    67432.46    384.09 o 
   1   8   1     6953.50     6181.55     84.51 o 
   2   8   1     9141.08    10028.23     86.96 o 
   3   8   1     1906.63     1647.34     45.32 o 
   4   8   1     3544.38     3708.07     67.77 o 
   5   8   1      359.74      446.35     53.50 o 
   6   8   1    12318.38    13859.71    164.40 o 
   7   8   1     2095.84     2407.89    107.58 o 
   8   8   1      151.38       84.75     58.83 o 
   9   8   1      129.96       97.39     36.55 o 
  10   8   1       79.48      173.16     66.49 o 
  11   8   1     1093.38     1216.94    267.67 o 
  12   8   1       65.37     -122.02    157.72 o 
  13   8   1      287.79      288.33    135.52 o 
 -13   9   1      175.90      207.61    134.73 o 
 -12   9   1       63.69       -0.39    116.66 o 
 -11   9   1      230.31      128.17    138.40 o 
 -10   9   1      184.89      258.06     89.75 o 
  -9   9   1      327.73      261.00     52.23 o 
  -8   9   1       24.63       65.28     25.36 o 
  -7   9   1      674.37      612.99     81.14 o 
  -6   9   1     1140.01     1385.81     56.46 o 
  -5   9   1     4385.68     4207.52    146.64 o 
  -4   9   1     4334.26     4136.82    118.80 o 
  -3   9   1     5524.06     4632.04     95.14 o 
  -2   9   1       67.21       31.49     16.28 o 
  -1   9   1    20590.42    20764.12    151.26 o 
   0   9   1     5179.47     4422.06     69.47 o 
   1   9   1    18506.19    18911.66    136.47 o 
   2   9   1      981.59      946.17     45.64 o 
   3   9   1     5518.99     4745.87    112.05 o 
   4   9   1       46.05       39.55     21.38 o 
   5   9   1    13104.95    13900.17    164.62 o 
   6   9   1      303.24      401.44     47.93 o 
   7   9   1      355.17      250.20     48.91 o 
   8   9   1      933.26     1001.77    135.15 o 
   9   9   1     3903.73     3985.54    213.60 o 
  10   9   1      357.63      319.85    159.05 o 
  11   9   1      651.36      617.60    328.47 o 
  12   9   1      372.05      394.77    150.84 o 
  13   9   1      340.78      471.45    182.43 o 
 -13  10   1      499.34      360.87    145.94 o 
 -12  10   1      271.03      230.43    141.35 o 
 -11  10   1        1.63       -1.15    160.35 o 
 -10  10   1      947.25      659.87    148.46 o 
  -9  10   1     1076.58     1026.54    106.43 o 
  -8  10   1     1985.63     1939.65    139.70 o 
  -7  10   1      730.65      547.20     56.55 o 
  -6  10   1     6538.27     6989.66    177.32 o 
  -5  10   1       16.16       18.10     52.56 o 
  -4  10   1       64.78      196.11     61.85 o 
  -3  10   1    46426.63    43369.87    505.36 o 
  -2  10   1     9336.22     9409.75    130.59 o 
  -1  10   1     3531.87     3367.13     50.54 o 
   0  10   1     1947.83     1722.43     53.07 o 
   1  10   1    12197.73    13118.38    106.06 o 
   2  10   1     3547.62     4282.81     50.28 o 
   3  10   1    33228.41    34739.85    283.22 o 
   4  10   1     6619.37     6301.27     95.04 o 
   5  10   1      333.43      321.33     40.32 o 
   6  10   1     1584.28     1591.25     95.79 o 
   7  10   1     1888.34     1880.28     69.95 o 
   8  10   1       25.01       53.49     48.66 o 
   9  10   1      183.12      162.41     83.53 o 
  10  10   1      119.50      350.34     88.85 o 
  11  10   1      123.08      211.63    143.82 o 
  12  10   1      245.76      243.41    131.63 o 
  13  10   1      278.92      333.58    181.53 o 
 -13  11   1       64.30      118.63     74.08 o 
 -12  11   1        1.66      181.35    141.64 o 
 -11  11   1      410.46      581.94    158.36 o 
 -10  11   1       77.85      131.12    106.05 o 
  -9  11   1       15.53       53.67     27.23 o 
  -8  11   1       88.24       86.14     22.87 o 
  -7  11   1     3352.19     3305.40    173.57 o 
  -6  11   1     5213.31     5567.37    113.94 o 
  -5  11   1       79.78       92.44     33.24 o 
  -4  11   1     1820.76     1740.64    107.19 o 
  -3  11   1        9.90       87.86     38.10 o 
  -2  11   1      122.36      108.55     25.35 o 
  -1  11   1     7413.30     7406.17     90.21 o 
   0  11   1    37329.37    35295.80    255.26 o 
   1  11   1     2800.02     2846.40     45.99 o 
   2  11   1    16584.99    16362.67    193.51 o 
   3  11   1     5103.05     5484.78    134.10 o 
   4  11   1     1440.97     1588.33     74.79 o 
   5  11   1      477.58      397.64     50.59 o 
   6  11   1     9179.33     9677.70    148.88 o 
   7  11   1       76.10       59.88     20.70 o 
   8  11   1     5216.30     5921.97    142.25 o 
   9  11   1       73.15      116.92     44.17 o 
  10  11   1     1786.35     1499.60    348.28 o 
  11  11   1      482.96      377.03    136.33 o 
  12  11   1      599.21      891.04    256.52 o 
 -13  12   1      466.49      591.90    236.29 o 
 -12  12   1      229.53      227.68    133.67 o 
 -11  12   1       28.86      115.59    124.58 o 
 -10  12   1     1954.59     2163.03    327.99 o 
  -9  12   1      851.84      828.11    133.66 o 
  -8  12   1      912.66      606.82     95.59 o 
  -7  12   1    13222.70    13377.97    259.06 o 
  -6  12   1       22.17       84.81     36.38 o 
  -5  12   1      682.32      684.34     81.70 o 
  -4  12   1    18070.09    18642.08    276.89 o 
  -3  12   1     3843.43     3565.34    104.59 o 
  -2  12   1      257.21      174.69     31.83 o 
  -1  12   1     2976.88     3258.42     80.29 o 
   0  12   1       40.53       58.46     25.19 o 
   1  12   1     3586.90     3362.41     63.66 o 
   2  12   1    21687.12    21544.04    201.46 o 
   3  12   1     6656.64     6870.79    126.75 o 
   4  12   1      497.41      401.18     63.95 o 
   5  12   1       10.94       36.48     39.90 o 
   6  12   1      292.55      173.98     38.05 o 
   7  12   1     6809.96     7004.63    128.92 o 
   8  12   1      746.38      546.08     94.56 o 
   9  12   1      584.50      742.17    145.49 o 
  10  12   1       25.42       53.25    137.09 o 
  11  12   1       19.24       25.16    120.13 o 
  12  12   1       50.94      253.71    134.32 o 
 -13  13   1       84.84      201.37    116.24 o 
 -12  13   1      245.52      408.27    129.32 o 
 -11  13   1        6.75      -95.11    109.61 o 
 -10  13   1       25.02      173.48     96.74 o 
  -9  13   1       15.64       59.95     43.73 o 
  -8  13   1       19.11       49.81     64.74 o 
  -7  13   1     1294.45     1221.79    168.05 o 
  -6  13   1     3488.68     3441.06    135.28 o 
  -5  13   1        3.21       68.17     41.01 o 
  -4  13   1     8259.22     8730.46    224.13 o 
  -3  13   1     1460.47     1285.15     56.37 o 
  -2  13   1     3678.15     4148.69     74.65 o 
  -1  13   1      131.29      207.27     36.85 o 
   0  13   1     1293.29     1081.68     80.15 o 
   1  13   1      289.11      153.28     26.88 o 
   2  13   1      289.09      186.82     34.69 o 
   3  13   1      166.99       72.71     24.79 o 
   4  13   1       53.82       59.53     27.76 o 
   5  13   1        2.21       58.87     32.59 o 
   6  13   1     6652.86     7494.15    186.17 o 
   7  13   1     2802.06     2752.19     91.28 o 
   8  13   1       80.31      131.02     46.77 o 
   9  13   1      184.65      189.83     91.00 o 
  10  13   1        1.65       79.13    101.60 o 
  11  13   1       28.28     -113.32    119.23 o 
  12  13   1       56.90       -1.89    114.40 o 
 -13  14   1      114.44      281.33    244.27 o 
 -12  14   1      477.27      437.46    167.64 o 
 -11  14   1       21.21      120.31    123.98 o 
 -10  14   1     1359.64     1771.80    303.67 o 
  -9  14   1       67.42       87.74     50.05 o 
  -8  14   1     1622.71     1929.12    201.73 o 
  -7  14   1      366.41      307.72     80.01 o 
  -6  14   1     5174.02     5784.63    198.41 o 
  -5  14   1     3471.23     3851.59    173.54 o 
  -4  14   1    10835.86    10031.71    206.02 o 
  -3  14   1     2905.26     2786.12     61.65 o 
  -2  14   1     1031.35     1048.79     75.61 o 
  -1  14   1      402.66      366.97     39.62 o 
   0  14   1    28502.88    28208.31    312.23 o 
   1  14   1    14202.81    15466.69    229.88 o 
   2  14   1     1216.62     1165.84     83.29 o 
   3  14   1     1348.27     1301.48     79.60 o 
   4  14   1      141.56      149.13     46.11 o 
   5  14   1      273.82      340.97     86.74 o 
   6  14   1     8861.61     9180.10    383.65 o 
   7  14   1     2463.17     2603.21    144.30 o 
   8  14   1      495.84      455.25     84.78 o 
   9  14   1        2.64      155.92     89.24 o 
  10  14   1       44.22       72.43     98.62 o 
  11  14   1       31.00       24.61     98.93 o 
  12  14   1       78.56      259.14    152.68 o 
 -12  15   1      150.13      122.20    105.16 o 
 -11  15   1      199.78      176.62    136.81 o 
 -10  15   1      385.59      437.38    108.16 o 
  -9  15   1      239.11      211.48     91.17 o 
  -8  15   1       77.01      203.23     76.48 o 
  -7  15   1     1375.43     1335.19    209.09 o 
  -6  15   1     1080.50     1023.70    142.79 o 
  -5  15   1      254.99      267.46     71.30 o 
  -4  15   1    12843.16    14238.12    336.20 o 
  -3  15   1     2998.00     3020.93     92.34 o 
  -2  15   1    15748.19    15954.33    198.50 o 
  -1  15   1     1904.52     2252.37     79.56 o 
   0  15   1      552.73      518.32     60.70 o 
   1  15   1     4257.04     4599.14    122.52 o 
   2  15   1    22594.28    22986.65    284.38 o 
   3  15   1     3693.70     3406.39     75.56 o 
   4  15   1     8650.27     8948.12    262.43 o 
   5  15   1      446.09      332.83     74.76 o 
   6  15   1     6825.43     7293.90    265.45 o 
   7  15   1      297.58      313.04     64.38 o 
   8  15   1      753.59      863.43    145.10 o 
   9  15   1      400.86      418.16    100.83 o 
  10  15   1      142.93      160.76    112.19 o 
  11  15   1      150.37      108.40    162.78 o 
  12  15   1      148.77      127.62    117.66 o 
 -12  16   1       13.80       78.51     72.48 o 
 -11  16   1      336.24       93.52    151.01 o 
 -10  16   1       94.65       92.98    104.80 o 
  -9  16   1     2408.49     2510.88    232.81 o 
  -8  16   1       72.24      150.49     63.81 o 
  -7  16   1    10895.83    11304.90    321.28 o 
  -6  16   1       84.48      116.23     66.21 o 
  -5  16   1      180.89      125.11     62.01 o 
  -4  16   1      115.65      111.01     63.34 o 
  -3  16   1      129.92      151.70     34.70 o 
  -2  16   1     4967.45     5168.58    176.52 o 
  -1  16   1    13522.46    13240.83    224.58 o 
   0  16   1      846.43      723.14     81.70 o 
   1  16   1    10590.99    10898.34    203.43 o 
   2  16   1       78.16       67.65     42.53 o 
   3  16   1      623.12      570.28     81.52 o 
   4  16   1     2480.70     2584.42    134.06 o 
   5  16   1       71.31       96.63     50.58 o 
   6  16   1        2.82       16.56     74.28 o 
   7  16   1     3573.77     4415.48    211.21 o 
   8  16   1       82.60      111.50     37.94 o 
   9  16   1      988.39      769.05    121.92 o 
  10  16   1       31.52      229.73    120.06 o 
  11  16   1        8.35      110.53    110.64 o 
  12  16   1        0.11      147.81    201.17 o 
 -12  17   1      104.23      317.59    150.79 o 
 -11  17   1       43.79      157.83    132.53 o 
 -10  17   1        1.11       17.82     93.68 o 
  -9  17   1        8.29       79.05     80.78 o 
  -8  17   1       10.25      167.79     58.04 o 
  -7  17   1     1671.64     1506.40    226.56 o 
  -6  17   1     2434.07     2764.68    264.07 o 
  -5  17   1     1574.85     1214.25    176.00 o 
  -4  17   1     1204.14     1117.13    172.72 o 
  -3  17   1      265.26      183.85     43.76 o 
  -2  17   1     3248.80     3020.86     76.10 o 
  -1  17   1       24.92      136.04     43.12 o 
   0  17   1      875.82      900.42    105.65 o 
   1  17   1      123.59       88.86     38.60 o 
   2  17   1     3031.72     2733.00    128.42 o 
   3  17   1      363.27      278.87     53.27 o 
   4  17   1     6407.02     6602.83    226.29 o 
   5  17   1      159.60       88.83     69.97 o 
   6  17   1     1575.30     1628.28    258.93 o 
   7  17   1      403.84      649.44    102.98 o 
   8  17   1      915.73      917.49    166.38 o 
   9  17   1       12.62      140.01     86.55 o 
  10  17   1      450.91      444.07    160.91 o 
  11  17   1       98.90      234.23    118.95 o 
  12  17   1      183.50      190.86    141.21 o 
 -12  18   1      215.37      352.82    159.30 o 
 -11  18   1        1.32     -163.85    163.85 o 
 -10  18   1     1181.05     1425.35    316.33 o 
  -9  18   1       36.44      177.82    100.48 o 
  -8  18   1      971.01      990.11    170.28 o 
  -7  18   1     1369.43     1463.41    204.97 o 
  -6  18   1     4483.80     4964.94    230.99 o 
  -5  18   1        7.14       85.63     61.06 o 
  -4  18   1     1094.99      950.72    131.57 o 
  -3  18   1     1898.30     1956.95    120.84 o 
  -2  18   1     3747.89     4407.10     82.76 o 
  -1  18   1      270.58      179.29     42.71 o 
   0  18   1    11398.54    11662.75    251.48 o 
   1  18   1    11002.49    11335.10    190.84 o 
   2  18   1     1826.99     1751.49    126.83 o 
   3  18   1      386.64      356.66     66.03 o 
   4  18   1      179.81      160.14     59.86 o 
   5  18   1     3379.30     3309.60    160.55 o 
   6  18   1     7416.09     7881.47    322.14 o 
   7  18   1      569.70      450.82    106.51 o 
   8  18   1       66.31      179.36    105.63 o 
   9  18   1        0.70      -49.79    100.33 o 
  10  18   1      507.49      336.74    139.63 o 
  11  18   1      154.35       83.04    105.99 o 
 -12  19   1       16.07      143.01    145.72 o 
 -11  19   1       41.81       24.19    172.17 o 
 -10  19   1      355.62      342.31     83.63 o 
  -9  19   1       56.65       54.26     97.56 o 
  -8  19   1       32.61       43.46     48.49 o 
  -7  19   1     1246.82     1452.46    267.82 o 
  -6  19   1      863.10      688.29    172.74 o 
  -5  19   1     2631.28     2783.35    227.74 o 
  -4  19   1      474.22      594.59     95.94 o 
  -3  19   1      353.57      252.46     42.57 o 
  -2  19   1       53.70       37.41     35.99 o 
  -1  19   1     4284.97     4447.77    145.53 o 
   0  19   1     7288.02     7789.58    209.22 o 
   1  19   1      270.12      258.90     46.72 o 
   2  19   1       87.19       91.19     36.48 o 
   3  19   1     5346.69     5496.67    152.68 o 
   4  19   1      893.76     1092.25    128.64 o 
   5  19   1     1495.25     1665.82    189.00 o 
   6  19   1     2528.75     2325.30    292.76 o 
   7  19   1     1125.56     1391.48    231.32 o 
   8  19   1        4.33       18.62     72.24 o 
   9  19   1     1183.31     1358.66    251.44 o 
  10  19   1       64.31      219.89    107.08 o 
  11  19   1        0.44      128.32     88.83 o 
 -11  20   1        1.77      155.79     64.69 o 
 -10  20   1      279.47      127.68     95.82 o 
  -9  20   1      109.06      255.58     87.41 o 
  -8  20   1      631.96      417.85     96.55 o 
  -7  20   1     1422.02     1596.59    226.97 o 
  -6  20   1     1176.15     1186.41    170.31 o 
  -5  20   1     3421.89     3395.76    180.84 o 
  -4  20   1     4856.90     5172.92    254.76 o 
  -3  20   1     3632.77     3520.02    117.03 o 
  -2  20   1     8049.19     8297.16    189.42 o 
  -1  20   1      629.85      688.93    111.85 o 
   0  20   1     2302.11     2278.61    191.26 o 
   1  20   1     1189.65     1138.96    111.07 o 
   2  20   1     6237.70     6402.32    181.65 o 
   3  20   1     1026.20      916.29     95.16 o 
   4  20   1     8478.15     9383.64    327.86 o 
   5  20   1       61.76      101.80     60.47 o 
   6  20   1      985.52      703.65    129.13 o 
   7  20   1     1997.24     1920.29    296.41 o 
   8  20   1      275.19      354.16     91.14 o 
   9  20   1      140.18       21.45     78.83 o 
  10  20   1        7.94      113.08     94.34 o 
  11  20   1      104.96      194.96    131.41 o 
 -11  21   1      170.46      239.40    116.11 o 
 -10  21   1       31.94      185.63     74.23 o 
  -9  21   1        0.85      227.61    100.20 o 
  -8  21   1       12.25       34.46     46.05 o 
  -7  21   1      605.84      664.78    115.74 o 
  -6  21   1      658.49      607.81    112.57 o 
  -5  21   1     1597.97     1795.47    252.16 o 
  -4  21   1      470.34      308.42     83.56 o 
  -3  21   1      251.08      239.60     38.76 o 
  -2  21   1        5.20       17.32     35.58 o 
  -1  21   1     8661.02     9142.09    271.72 o 
   0  21   1      286.34      282.01     59.54 o 
   1  21   1     3516.66     3761.86    195.95 o 
   2  21   1      841.51      942.69    106.56 o 
   3  21   1       44.52       80.68     37.06 o 
   4  21   1      549.81      422.22    103.97 o 
   5  21   1      820.35      926.26    178.62 o 
   6  21   1      460.08      424.47     86.42 o 
   7  21   1      141.86      144.98     64.26 o 
   8  21   1      270.64      127.26    129.66 o 
   9  21   1        7.59        1.17     93.40 o 
  10  21   1      407.67      473.03    138.49 o 
  11  21   1        2.06       35.09    147.43 o 
 -11  22   1        5.25      -71.96    154.06 o 
 -10  22   1       43.10      137.92     83.56 o 
  -9  22   1      809.22      721.10    178.70 o 
  -8  22   1      345.00      294.49     83.24 o 
  -7  22   1      425.37      500.10     96.36 o 
  -6  22   1      948.09      786.09    160.83 o 
  -5  22   1      119.31       89.08     61.11 o 
  -4  22   1       28.06       39.92     57.79 o 
  -3  22   1     2480.98     2386.81    115.43 o 
  -2  22   1       27.03       82.70     42.24 o 
  -1  22   1     3739.96     4099.77    203.56 o 
   0  22   1      589.37      514.64     80.51 o 
   1  22   1      459.69      460.78     79.57 o 
   2  22   1        0.41       73.78     36.50 o 
   3  22   1      345.63      336.61     50.64 o 
   4  22   1      155.44      163.95     88.33 o 
   5  22   1     2400.45     2271.56    351.17 o 
   6  22   1      286.81      215.79     79.95 o 
   7  22   1      305.20      331.68    140.68 o 
   8  22   1        0.47       49.83    113.73 o 
   9  22   1       17.64       98.41     79.51 o 
  10  22   1        1.44      179.21    128.91 o 
 -11  23   1        9.59      211.69    105.67 o 
 -10  23   1       99.19      246.23    170.04 o 
  -9  23   1      142.64      402.68    140.27 o 
  -8  23   1      460.72      252.86     98.27 o 
  -7  23   1      169.72      -11.96     77.52 o 
  -6  23   1       29.59       40.55     71.81 o 
  -5  23   1       42.88      143.52     93.14 o 
  -4  23   1      138.77      146.78     90.37 o 
  -3  23   1     4612.53     4860.92    204.37 o 
  -2  23   1       16.79      -31.36     57.82 o 
  -1  23   1       82.55       99.73     50.30 o 
   0  23   1      438.53      330.42     69.30 o 
   1  23   1     1493.34     1552.42    143.13 o 
   2  23   1      313.06      339.78     78.38 o 
   3  23   1      508.43      485.59     86.95 o 
   4  23   1      336.32      327.00     77.52 o 
   5  23   1       17.15      121.67     62.75 o 
   6  23   1      277.19      228.47     84.81 o 
   7  23   1      258.38      277.95     70.15 o 
   8  23   1      402.88      375.80    116.80 o 
   9  23   1     1209.34      925.42    200.61 o 
  10  23   1        9.37      229.34    146.23 o 
 -10  24   1       93.60      100.85    102.08 o 
  -9  24   1       92.14      -12.18    124.03 o 
  -8  24   1       97.74      164.61     54.68 o 
  -7  24   1      205.55       34.60     83.56 o 
  -6  24   1     4140.46     4480.25    238.83 o 
  -5  24   1      206.29      205.67     79.62 o 
  -4  24   1      470.30      548.14    117.73 o 
  -3  24   1        8.28       -4.62     40.09 o 
  -2  24   1     2498.64     2695.88    284.97 o 
  -1  24   1      516.00      492.65     96.38 o 
   0  24   1    10768.83    11643.07    424.00 o 
   1  24   1      401.38      359.11     94.95 o 
   2  24   1       21.78       60.60     64.36 o 
   3  24   1       32.89      109.72     46.46 o 
   4  24   1       64.41       74.30     58.06 o 
   5  24   1        4.31      -82.39     94.79 o 
   6  24   1      475.95      546.49    137.80 o 
   7  24   1      319.03      348.01     72.99 o 
   8  24   1      120.87      161.48    105.33 o 
   9  24   1       25.11       54.59     90.97 o 
  10  24   1       76.71      178.63    118.97 o 
 -10  25   1        0.79        9.18    101.03 o 
  -9  25   1      147.93      230.33    133.60 o 
  -8  25   1       45.22       96.00     85.87 o 
  -7  25   1        5.42       49.91     79.93 o 
  -6  25   1       13.68       35.73     79.85 o 
  -5  25   1      320.19      251.65     90.15 o 
  -4  25   1       27.16      -20.63     97.35 o 
  -3  25   1     4857.70     5273.33    216.32 o 
  -2  25   1       20.57       17.51     39.63 o 
  -1  25   1      306.26      235.87     72.21 o 
   0  25   1       80.97      159.76     60.29 o 
   1  25   1       45.08       86.94     48.50 o 
   2  25   1      415.32      380.13     73.45 o 
   3  25   1     2822.29     2785.75    415.21 o 
   4  25   1      349.46      313.83     75.60 o 
   5  25   1      487.72      385.44    100.06 o 
   6  25   1        2.48       71.81     73.15 o 
   7  25   1      438.83      429.09    121.27 o 
   8  25   1       69.88       69.09    103.45 o 
   9  25   1      186.49      140.64    122.98 o 
  10  25   1       80.30      275.30    128.11 o 
 -10  26   1      176.00      152.49     84.12 o 
  -9  26   1        2.32      270.19    126.05 o 
  -8  26   1        4.86      116.71     87.07 o 
  -7  26   1      435.37      450.03    133.12 o 
  -6  26   1      239.23      256.84     89.78 o 
  -5  26   1      519.09      690.15    133.11 o 
  -4  26   1      751.23      870.92    149.87 o 
  -3  26   1      783.18      625.91    130.91 o 
  -2  26   1       18.44       67.65     64.17 o 
  -1  26   1     5676.66     5965.29    191.20 o 
   0  26   1        7.74       41.07     49.41 o 
   1  26   1       39.49       41.51     37.87 o 
   2  26   1      236.64      201.92     69.24 o 
   3  26   1      616.11      593.33    123.62 o 
   4  26   1      259.43      230.81     71.99 o 
   5  26   1       75.55       13.81    119.67 o 
   6  26   1       22.33        7.54     79.76 o 
   7  26   1      290.77      245.38     69.88 o 
   8  26   1        0.52       42.53    153.24 o 
   9  26   1       30.52       43.77     81.44 o 
  -9  27   1      467.86      242.59    124.74 o 
  -8  27   1        1.99      243.50    123.45 o 
  -7  27   1      309.34      319.73    136.12 o 
  -6  27   1      134.92      180.91     87.93 o 
  -5  27   1        2.10      101.60     59.34 o 
  -4  27   1       77.33      187.57     90.72 o 
  -3  27   1      480.38      352.82     87.53 o 
  -2  27   1        1.64       49.62     47.44 o 
  -1  27   1     2031.43     2162.55    213.10 o 
   0  27   1     1300.24     1482.49    177.35 o 
   1  27   1      124.56      153.11     68.54 o 
   2  27   1      335.76      285.77     51.41 o 
   3  27   1      331.46      334.89     93.05 o 
   4  27   1        2.75      122.44     76.56 o 
   5  27   1      616.32      518.59    116.47 o 
   6  27   1      863.32     1050.71    184.21 o 
   7  27   1       70.03       60.83    100.65 o 
   8  27   1      341.97      206.60    121.00 o 
   9  27   1        0.54      232.54     94.52 o 
  -9  28   1      352.72      373.64     87.45 o 
  -8  28   1      342.72      244.32     87.59 o 
  -7  28   1        4.06       17.89    100.79 o 
  -6  28   1      113.74       73.15     75.19 o 
  -5  28   1      311.56      399.96    136.01 o 
  -4  28   1      183.01      158.99     66.19 o 
  -3  28   1     1202.49     1216.15    200.76 o 
  -2  28   1     1544.32     1516.52    187.67 o 
  -1  28   1      158.61      209.26     64.06 o 
   0  28   1     1624.79     1993.63    145.59 o 
   1  28   1      337.13      432.37     83.16 o 
   2  28   1       37.48       69.02     77.27 o 
   3  28   1      809.34      766.83    142.16 o 
   4  28   1      431.16      486.99    117.18 o 
   5  28   1       57.58      182.65     82.83 o 
   6  28   1       75.49      132.86    105.95 o 
   7  28   1        6.56      153.32     98.21 o 
   8  28   1       64.40      232.11    166.18 o 
  -8  29   1      105.07      207.38    115.26 o 
  -7  29   1      201.76      302.65     83.58 o 
  -6  29   1      413.79      613.84    142.98 o 
  -5  29   1       44.08      141.55     69.13 o 
  -4  29   1      149.43      180.75     76.97 o 
  -3  29   1      218.87      203.67     96.63 o 
  -2  29   1        2.12       53.82     85.77 o 
  -1  29   1      166.12      179.09     76.84 o 
   0  29   1     1466.37     1393.71    209.13 o 
   1  29   1      384.12      359.23     83.27 o 
   2  29   1      142.70      268.38     80.53 o 
   3  29   1      672.96      648.71    131.85 o 
   4  29   1       28.81      -18.30    101.19 o 
   5  29   1      188.72      133.23     69.22 o 
   6  29   1      210.46      292.84     96.87 o 
   7  29   1      291.53      358.08     93.40 o 
   8  29   1      464.25      843.89    154.47 o 
  -8  30   1      114.95      180.89    100.42 o 
  -7  30   1        2.35       99.88     53.22 o 
  -6  30   1       24.28       61.05     78.66 o 
  -5  30   1      149.99      189.36     84.06 o 
  -4  30   1     1942.19     2090.95    387.02 o 
  -3  30   1       33.32       47.15     73.09 o 
  -2  30   1        0.64       75.44     79.15 o 
  -1  30   1      346.23      423.34     91.69 o 
   0  30   1       69.89      127.67     40.06 o 
   1  30   1      102.38       98.72     74.90 o 
   2  30   1      123.76      116.57     60.91 o 
   3  30   1       89.03      191.34     83.92 o 
   4  30   1       88.05      169.90     77.27 o 
   5  30   1       12.04      124.31     75.43 o 
   6  30   1       22.16       87.04     99.46 o 
   7  30   1        3.72       85.40     95.65 o 
  -7  31   1      182.42      208.83     84.47 o 
  -6  31   1       39.19      214.47     96.15 o 
  -5  31   1       58.32      144.05     97.37 o 
  -4  31   1       11.72      134.23     80.87 o 
  -3  31   1      161.50      181.93     83.70 o 
  -2  31   1      293.91      207.28     73.11 o 
  -1  31   1      818.14      904.17    199.06 o 
   0  31   1        8.91       95.18     61.72 o 
   1  31   1      105.98      116.79     62.31 o 
   2  31   1       97.24       63.56     95.91 o 
   3  31   1      100.60      250.21     81.22 o 
   4  31   1      602.85      596.29    121.49 o 
   5  31   1        4.99       32.99     89.23 o 
   6  31   1        0.07        6.40     93.76 o 
   7  31   1       26.54      -13.92    110.60 o 
  -7  32   1      176.70      173.76     93.37 o 
  -6  32   1       48.88      111.06     75.32 o 
  -5  32   1       29.98      196.43     92.46 o 
  -4  32   1        2.52      -90.51    111.65 o 
  -3  32   1      264.68      236.60     99.67 o 
  -2  32   1      628.95      662.83    141.18 o 
  -1  32   1      111.43      126.44     60.14 o 
   0  32   1      192.65      248.87     69.47 o 
   1  32   1       13.99      128.50     78.14 o 
   2  32   1        5.53       97.59     81.70 o 
   3  32   1      238.89      152.33    101.35 o 
   4  32   1      428.06      443.26    155.90 o 
   5  32   1        1.38      170.08     74.94 o 
   6  32   1       35.19      115.59     77.70 o 
  -6  33   1       17.62      147.21     92.72 o 
  -5  33   1       86.44      140.18     77.11 o 
  -4  33   1      178.55      118.44     68.31 o 
  -3  33   1      105.42       86.76     87.09 o 
  -2  33   1      259.11      141.48     74.70 o 
  -1  33   1       22.59       47.79     77.09 o 
   0  33   1      225.83      251.59     96.04 o 
   1  33   1      485.75      559.12    122.24 o 
   2  33   1      391.71      312.60     93.21 o 
   3  33   1      125.40      101.41     99.40 o 
   4  33   1       33.75      100.87     65.01 o 
   5  33   1       13.15       43.86     79.31 o 
   6  33   1      587.31      561.97    130.87 o 
  -5  34   1      145.48      188.03     76.16 o 
  -4  34   1      491.83      413.98     89.89 o 
  -3  34   1       12.85      197.84     76.78 o 
  -2  34   1        0.82       73.21     75.79 o 
  -1  34   1      620.37      432.64    172.26 o 
   0  34   1      186.44       50.80    105.25 o 
   1  34   1      850.68      903.32    223.30 o 
   2  34   1       86.17      116.40     60.78 o 
   3  34   1       79.49      186.73     74.09 o 
   4  34   1       63.43      136.61     92.10 o 
   5  34   1       33.80       96.92     81.54 o 
  -4  35   1      396.31      286.60    108.05 o 
  -3  35   1       11.67      115.91     71.38 o 
  -2  35   1       39.79       70.70     84.14 o 
  -1  35   1        1.39      -67.38    140.76 o 
   0  35   1      105.78      142.08     86.59 o 
   1  35   1      249.58      283.78    125.14 o 
   2  35   1       46.38       76.49     70.22 o 
   3  35   1       93.83      256.86     90.08 o 
   4  35   1        0.68       67.59     73.34 o 
  -3  36   1       74.33      149.79     94.73 o 
  -2  36   1       35.63      103.54     90.52 o 
  -1  36   1       26.78      141.89    137.12 o 
   0  36   1      496.96      347.79    176.63 o 
   1  36   1      182.37      366.13    121.04 o 
   2  36   1      166.39      138.06     60.75 o 
   3  36   1        5.82       36.73     70.07 o 
  -2  37   1       37.78      136.94     82.90 o 
  -1  37   1       86.51      226.83    101.69 o 
   0  37   1      182.02      243.40    114.71 o 
   1  37   1       17.45      164.50     97.26 o 
 -14   0   2      117.89       74.61    281.81 o 
 -12   0   2      171.78      148.71    111.92 o 
 -10   0   2      933.17      623.32    118.92 o 
  -8   0   2      987.57      868.47    149.54 o 
  -6   0   2      161.46       98.21     30.78 o 
  -4   0   2    12973.27    12427.83    163.10 o 
  -2   0   2     1004.52     1139.62     46.99 o 
   0   0   2    15344.24    15781.15    179.64 o 
   2   0   2     1815.22     1699.90     54.23 o 
   4   0   2     5423.18     5393.39     88.90 o 
   6   0   2     3415.17     3448.89    254.96 o 
   8   0   2      173.69      436.77    138.23 o 
  10   0   2       99.47      174.79    108.51 o 
  12   0   2      137.46       73.00    104.15 o 
 -14   1   2      323.65      498.87    247.55 o 
 -13   1   2       42.37      204.28    132.54 o 
 -12   1   2       25.57       76.12    100.25 o 
 -11   1   2      115.78      100.82     87.10 o 
 -10   1   2      606.32      729.97    103.22 o 
  -9   1   2     3111.50     3227.48     78.06 o 
  -8   1   2      441.11      397.85     49.70 o 
  -7   1   2     1180.82     1135.69     77.14 o 
  -6   1   2     1861.94     1865.04    106.70 o 
  -5   1   2     2511.27     2823.74     56.95 o 
  -4   1   2    26707.59    26573.59    213.87 o 
  -3   1   2    88373.13    82416.88    481.49 o 
  -2   1   2    28774.99    25956.63    150.26 o 
  -1   1   2      889.78      727.74     24.59 o 
   0   1   2       28.62       75.48     15.65 o 
   1   1   2    28295.70    27829.99    226.60 o 
   2   1   2    28572.09    31165.29    196.63 o 
   3   1   2    45932.54    43184.19    306.03 o 
   4   1   2     3451.40     3573.25     55.05 o 
   5   1   2       45.88       61.92     25.99 o 
   6   1   2     2105.37     1924.95     75.54 o 
   7   1   2     2093.53     1912.91    311.81 o 
   8   1   2      589.74      366.24     85.83 o 
   9   1   2     2562.25     3955.90    184.87 o 
  10   1   2     2323.78     2465.00    362.61 o 
  11   1   2       54.32       69.40     98.14 o 
  12   1   2        8.46      101.73     99.80 o 
  13   1   2       86.69      315.28    119.07 o 
 -14   2   2       50.07      248.23    130.84 o 
 -13   2   2      903.81      611.26    196.85 o 
 -12   2   2      122.60      145.14     61.28 o 
 -11   2   2      832.33      574.30    167.01 o 
 -10   2   2     3574.71     4005.73    171.30 o 
  -9   2   2     5420.08     6007.00    103.85 o 
  -8   2   2       81.66      101.72     27.52 o 
  -7   2   2    13741.48    13840.24    224.80 o 
  -6   2   2        1.39       32.12     26.20 o 
  -5   2   2     1760.86     1845.93     72.72 o 
  -4   2   2    21998.17    20066.82    210.86 o 
  -3   2   2    14274.24    13924.16    113.08 o 
  -2   2   2     6098.51     5928.81     60.27 o 
  -1   2   2    30883.49    29049.06    141.30 o 
   0   2   2     5852.72     5570.88     46.51 o 
   1   2   2     9963.96     9878.03     77.99 o 
   2   2   2     8347.91     8079.90     77.28 o 
   3   2   2     1407.04     1628.27     42.88 o 
   4   2   2      592.87      468.08     47.28 o 
   5   2   2    12123.84    12841.96    196.85 o 
   6   2   2      154.45      219.53     35.51 o 
   7   2   2      154.29      183.80     33.40 o 
   8   2   2       40.52      193.02     88.75 o 
   9   2   2      148.22      149.14     47.24 o 
  10   2   2      222.31      197.75     74.08 o 
  11   2   2       27.63       56.01     77.17 o 
  12   2   2        0.75       79.40     73.98 o 
  13   2   2       49.28      185.03    131.57 o 
 -14   3   2        0.87        3.65    135.91 o 
 -13   3   2      476.02      434.54    144.77 o 
 -12   3   2       97.04      139.26     47.40 o 
 -11   3   2      212.60      213.75    116.48 o 
 -10   3   2     1430.31     1693.20    189.45 o 
  -9   3   2     1148.27     1135.56     83.28 o 
  -8   3   2      332.71      278.72     39.84 o 
  -7   3   2      768.91      440.24     53.96 o 
  -6   3   2     6371.05     6750.78    110.80 o 
  -5   3   2      225.21      284.12     32.96 o 
  -4   3   2    20965.55    19844.98    183.78 o 
  -3   3   2    37197.47    35876.99    252.56 o 
  -2   3   2     4722.08     5823.44     57.32 o 
  -1   3   2    17269.23    18400.23    147.62 o 
   0   3   2     2569.16     2290.57     27.53 o 
   1   3   2    10263.71    10627.31     87.75 o 
   2   3   2    57129.77    58751.24    397.68 o 
   3   3   2      796.04      885.03     42.28 o 
   4   3   2     3043.49     2767.33     43.00 o 
   5   3   2       90.44       84.20     34.72 o 
   6   3   2     4652.13     4140.50    114.84 o 
   7   3   2     1299.85     1381.50    107.79 o 
   8   3   2     3464.99     3223.33     73.73 o 
   9   3   2      158.06      197.64     81.01 o 
  10   3   2      775.85      896.44    158.93 o 
  11   3   2      186.54      150.30     78.76 o 
  12   3   2      488.73      663.00    149.23 o 
  13   3   2       51.64      132.90     59.72 o 
 -14   4   2      210.11      251.39    107.98 o 
 -13   4   2     1713.28     1703.22    396.28 o 
 -12   4   2        6.60      106.54    119.50 o 
 -11   4   2      515.13      423.84    130.77 o 
 -10   4   2      899.93      727.41    138.09 o 
  -9   4   2      497.04      428.25     63.87 o 
  -8   4   2      272.47      162.62     41.49 o 
  -7   4   2     9919.75    10207.12    199.31 o 
  -6   4   2      909.89      800.44     72.59 o 
  -5   4   2      164.45      178.40     25.58 o 
  -4   4   2     3972.62     5116.00     75.80 o 
  -3   4   2      359.57      437.16     41.55 o 
  -2   4   2     8574.44     8957.01     80.03 o 
  -1   4   2     1073.46     1135.86     22.30 o 
   0   4   2     4392.30     4597.35     49.19 o 
   1   4   2    17527.47    17402.17    116.67 o 
   2   4   2      156.89      121.00     21.11 o 
   3   4   2     4492.91     5189.17     62.20 o 
   4   4   2     1586.73     1469.49     43.41 o 
   5   4   2       18.84       46.31     20.68 o 
   6   4   2      123.50      100.24     26.20 o 
   7   4   2     2700.35     2910.18     95.06 o 
   8   4   2     1219.02     1407.54    112.50 o 
   9   4   2       20.29      185.04     80.85 o 
  10   4   2       31.13      -84.08     93.50 o 
  11   4   2      165.70      261.56     99.26 o 
  12   4   2       80.11      293.83    122.88 o 
  13   4   2       10.52      -16.79     85.38 o 
 -14   5   2      404.57      259.46    190.34 o 
 -13   5   2      181.66      181.79    106.60 o 
 -12   5   2       65.82      155.95    114.08 o 
 -11   5   2      101.52       71.11     85.13 o 
 -10   5   2       39.08      113.54     58.35 o 
  -9   5   2     1016.21      836.26    100.76 o 
  -8   5   2      488.44      353.36     54.22 o 
  -7   5   2     7858.34     7791.71    115.76 o 
  -6   5   2    12697.84    12466.84    221.13 o 
  -5   5   2     2081.71     2089.04     59.48 o 
  -4   5   2      180.44      111.49     22.46 o 
  -3   5   2     9926.67     9099.92     83.23 o 
  -2   5   2    22572.32    22921.48    153.13 o 
  -1   5   2    27243.69    26953.60    128.20 o 
   0   5   2    25706.26    24788.69    169.93 o 
   1   5   2      111.01       98.51     18.51 o 
   2   5   2     5507.29     5222.10     56.64 o 
   3   5   2    32148.71    31028.01    198.29 o 
   4   5   2     1554.51     1816.30     42.55 o 
   5   5   2      150.45      151.73     26.20 o 
   6   5   2    16431.85    18136.82    253.62 o 
   7   5   2     1901.82     1837.75     91.99 o 
   8   5   2      135.22      146.40     41.01 o 
   9   5   2     3819.81     4198.28    190.21 o 
  10   5   2       71.40      196.88     72.32 o 
  11   5   2        2.74       37.94    101.66 o 
  12   5   2      201.64      219.75    115.92 o 
  13   5   2      315.66      177.70    137.13 o 
 -13   6   2      137.44      142.26    115.19 o 
 -12   6   2      852.23     1052.52    225.80 o 
 -11   6   2       34.10       43.48     77.15 o 
 -10   6   2     5452.99     6519.34    198.25 o 
  -9   6   2     1016.74     1351.19    160.68 o 
  -8   6   2     1893.63     1664.70     97.10 o 
  -7   6   2       25.95       39.67     22.28 o 
  -6   6   2     1666.50     1580.85     89.40 o 
  -5   6   2    19046.83    19631.25    200.17 o 
  -4   6   2    36898.48    37383.89    325.51 o 
  -3   6   2    27159.93    25085.77    169.39 o 
  -2   6   2     2952.34     2807.37     40.94 o 
  -1   6   2     2465.73     2339.23     41.78 o 
   0   6   2     7496.80     7756.35     72.22 o 
   1   6   2    29196.92    27493.29    177.79 o 
   2   6   2       77.76       51.96     14.85 o 
   3   6   2    38354.71    42667.01    259.25 o 
   4   6   2       17.36       31.88     11.42 o 
   5   6   2      307.84      266.27     45.02 o 
   6   6   2      532.37      319.35     75.47 o 
   7   6   2       25.39       67.97     31.63 o 
   8   6   2       42.63       15.31     34.69 o 
   9   6   2      559.92      627.16    127.98 o 
  10   6   2        0.54      108.34     43.19 o 
  11   6   2      166.77      271.83    112.45 o 
  12   6   2        5.14       41.80    118.39 o 
  13   6   2      197.71      152.81    129.00 o 
 -13   7   2      112.51       38.20    121.00 o 
 -12   7   2      136.72      173.49    134.40 o 
 -11   7   2      103.08      316.57    165.81 o 
 -10   7   2      825.13      914.20    157.72 o 
  -9   7   2      613.32      524.74     92.73 o 
  -8   7   2       24.68       26.78     29.85 o 
  -7   7   2       69.91       88.98     29.53 o 
  -6   7   2      202.76      251.49     38.18 o 
  -5   7   2    11526.29    12236.34    152.01 o 
  -4   7   2    16251.60    15141.98    172.52 o 
  -3   7   2      101.87      111.95     23.39 o 
  -2   7   2    25413.47    25532.65    132.43 o 
  -1   7   2    23473.13    24886.77    189.67 o 
   0   7   2     1646.00     1780.19     34.01 o 
   1   7   2       27.28       61.36     17.22 o 
   2   7   2    35231.97    33929.49    160.16 o 
   3   7   2     4525.15     5345.74     72.65 o 
   4   7   2     1129.50      861.04     48.85 o 
   5   7   2     9995.43     9769.92    115.29 o 
   6   7   2     4807.66     4715.89    134.35 o 
   7   7   2      781.80      663.64     80.78 o 
   8   7   2     7784.45     8539.97    198.40 o 
   9   7   2      163.83       74.20     96.30 o 
  10   7   2      250.97      334.53     71.79 o 
  11   7   2      361.93      222.56    156.03 o 
  12   7   2      560.49      411.83    135.39 o 
  13   7   2       14.24      101.36     95.48 o 
 -13   8   2      987.23     1076.60    242.99 o 
 -12   8   2       21.30       69.57    118.24 o 
 -11   8   2     1584.65     1784.72    417.89 o 
 -10   8   2       14.76       93.62     50.51 o 
  -9   8   2     2731.03     2698.75    108.43 o 
  -8   8   2      145.93       49.57     43.06 o 
  -7   8   2     2362.39     2299.67     68.04 o 
  -6   8   2      621.26      588.34     70.70 o 
  -5   8   2     8690.21     7997.77    138.73 o 
  -4   8   2      383.37      246.49     40.65 o 
  -3   8   2     2804.04     2579.50     42.35 o 
  -2   8   2     2467.84     2393.66     41.64 o 
  -1   8   2     2935.99     3498.29     46.48 o 
   0   8   2     2986.87     3444.92     48.90 o 
   1   8   2     1303.73     1234.71     31.71 o 
   2   8   2      473.18      337.31     33.63 o 
   3   8   2     1676.93     1632.75     43.61 o 
   4   8   2      324.95      357.04     38.68 o 
   5   8   2     2678.71     2387.13     96.25 o 
   6   8   2      918.70      852.68    103.82 o 
   7   8   2      346.17      390.05     75.04 o 
   8   8   2      858.01     1293.85    144.27 o 
   9   8   2      434.68      440.56     81.53 o 
  10   8   2      607.42      354.28    122.03 o 
  11   8   2       41.83       87.60     89.65 o 
  12   8   2      211.32      237.47    153.33 o 
  13   8   2       48.42      301.77    184.39 o 
 -13   9   2      126.38       64.31    135.88 o 
 -12   9   2       14.08      187.22     98.63 o 
 -11   9   2      492.81      362.95    150.14 o 
 -10   9   2     1155.44     1005.78    162.18 o 
  -9   9   2      213.60      134.25     43.50 o 
  -8   9   2      144.71      118.47     33.93 o 
  -7   9   2      153.03      102.01     26.33 o 
  -6   9   2    10474.20    10808.05    176.12 o 
  -5   9   2      330.17      315.18     45.82 o 
  -4   9   2     2439.65     2194.78     76.16 o 
  -3   9   2     9028.32     9348.47    133.27 o 
  -2   9   2     4124.17     3422.06     49.38 o 
  -1   9   2      537.98      419.62     35.44 o 
   0   9   2    53699.04    53311.03    389.57 o 
   1   9   2     1235.70     1177.62     69.83 o 
   2   9   2     5582.59     4760.81     66.91 o 
   3   9   2     7745.10     7285.68     98.69 o 
   4   9   2     7337.55     7006.90    131.96 o 
   5   9   2      293.17      266.73     34.27 o 
   6   9   2    21714.55    23301.12    305.56 o 
   7   9   2      154.71      134.83     39.07 o 
   8   9   2      286.04      120.66     51.90 o 
   9   9   2     1700.70     1683.69    188.47 o 
  10   9   2      101.13      159.41     84.65 o 
  11   9   2        1.99       58.22     99.97 o 
  12   9   2     1140.31     1025.66    252.23 o 
 -13  10   2      111.16       87.84    136.91 o 
 -12  10   2      500.62      369.76    260.53 o 
 -11  10   2        1.48       98.29    102.03 o 
 -10  10   2     2822.81     2863.38    332.38 o 
  -9  10   2       29.72       53.70     27.82 o 
  -8  10   2     3599.62     3734.87     86.37 o 
  -7  10   2      298.72      356.84     39.32 o 
  -6  10   2    17019.40    17463.45    330.94 o 
  -5  10   2      935.19     1057.76     70.39 o 
  -4  10   2      281.33      246.66     35.11 o 
  -3  10   2     6898.77     8032.05    129.91 o 
  -2  10   2     8328.69     8494.22    100.39 o 
  -1  10   2     3850.36     3931.25     66.96 o 
   0  10   2    18546.53    18035.40    181.24 o 
   1  10   2     1340.06     1346.48     46.40 o 
   2  10   2       25.24        2.42     20.84 o 
   3  10   2      135.54      100.48     22.44 o 
   4  10   2       64.02       43.82     29.29 o 
   5  10   2     2769.53     2911.13    109.96 o 
   6  10   2     1404.13     1445.21     68.61 o 
   7  10   2     2717.74     2570.96    116.00 o 
   8  10   2       53.78       50.33     42.44 o 
   9  10   2       60.76       17.89     61.05 o 
  10  10   2      231.06      296.19    131.02 o 
  11  10   2      356.49      403.74    149.41 o 
  12  10   2       26.73      290.04    113.43 o 
 -13  11   2       61.52      208.48    109.94 o 
 -12  11   2      378.19      327.70    166.39 o 
 -11  11   2       95.13      288.29    147.12 o 
 -10  11   2      246.68      224.24     96.64 o 
  -9  11   2       36.11      -16.18     36.70 o 
  -8  11   2       96.76       43.89     20.69 o 
  -7  11   2     5630.43     6155.63    176.83 o 
  -6  11   2      616.31      492.53     68.92 o 
  -5  11   2     2340.85     2341.00     94.58 o 
  -4  11   2     3916.50     4267.22    106.03 o 
  -3  11   2       47.18       27.56     18.38 o 
  -2  11   2       75.61       76.81     23.07 o 
  -1  11   2    55141.19    54907.27    510.51 o 
   0  11   2     1785.71     1690.20     46.88 o 
   1  11   2     5457.87     5736.89     84.29 o 
   2  11   2      136.92      275.92     42.46 o 
   3  11   2     1695.16     1684.71     53.63 o 
   4  11   2     1218.70     1434.85     59.40 o 
   5  11   2    18950.26    19493.25    325.96 o 
   6  11   2     1285.21     1241.10    105.10 o 
   7  11   2     5658.31     6282.04    138.91 o 
   8  11   2      457.43      464.86    105.87 o 
   9  11   2      105.59      129.13     72.64 o 
  10  11   2        9.77       79.81    119.36 o 
  11  11   2      358.85      264.65     94.64 o 
  12  11   2       32.46       72.19    131.27 o 
 -13  12   2      114.10       -0.04    113.92 o 
 -12  12   2      145.52      188.68    160.45 o 
 -11  12   2      318.95      189.93     97.55 o 
 -10  12   2     2096.45     2161.75    156.56 o 
  -9  12   2       25.28      138.66     68.00 o 
  -8  12   2      211.50      231.34     76.57 o 
  -7  12   2     8076.29     7992.44    244.72 o 
  -6  12   2     3247.33     3676.16    145.06 o 
  -5  12   2      813.36      684.29    110.64 o 
  -4  12   2    11374.52    10778.70    227.74 o 
  -3  12   2     1774.34     1662.60     71.06 o 
  -2  12   2      242.23      195.61     31.03 o 
  -1  12   2      336.82      268.41     39.16 o 
   0  12   2    16483.74    16014.15    171.91 o 
   1  12   2     2570.91     2616.95     64.09 o 
   2  12   2      917.38      893.96     71.15 o 
   3  12   2     1246.30     1248.59     79.80 o 
   4  12   2      151.24      150.87     34.80 o 
   5  12   2      306.00      232.10     92.91 o 
   6  12   2      358.10      310.02     42.57 o 
   7  12   2     1172.47     1002.58    104.33 o 
   8  12   2        2.49        7.82     54.25 o 
   9  12   2       20.41      144.22     59.86 o 
  10  12   2      196.08      298.65    114.94 o 
  11  12   2       49.07      143.60    103.08 o 
  12  12   2      113.19      197.20    104.29 o 
 -13  13   2      121.71      199.13    139.39 o 
 -12  13   2      296.79      297.35    185.88 o 
 -11  13   2      662.60      534.12    194.21 o 
 -10  13   2       83.67      113.10     82.66 o 
  -9  13   2      555.08      598.32    123.32 o 
  -8  13   2      138.72      117.27     73.72 o 
  -7  13   2     7919.26     8426.79    305.96 o 
  -6  13   2    12333.75    13098.54    383.16 o 
  -5  13   2     1871.09     1692.16    163.72 o 
  -4  13   2     9296.40    10451.59    206.55 o 
  -3  13   2       31.97       80.61     30.08 o 
  -2  13   2     3347.33     3825.73     84.00 o 
  -1  13   2     1075.72     1577.92     68.12 o 
   0  13   2    56067.18    55384.10    418.45 o 
   1  13   2      230.91      321.35     43.33 o 
   2  13   2      714.38      542.17     66.67 o 
   3  13   2     1144.80     1223.93     88.59 o 
   4  13   2     2492.09     2258.01     61.65 o 
   5  13   2      236.94      196.10     30.48 o 
   6  13   2    11809.08    13374.99    214.02 o 
   7  13   2       13.19       33.48     45.81 o 
   8  13   2       54.92      122.33     92.76 o 
   9  13   2      213.09      137.43     72.48 o 
  10  13   2     1312.12     1451.28    316.31 o 
  11  13   2       58.92      142.32    135.92 o 
  12  13   2      593.62      677.39    171.09 o 
 -13  14   2      255.47      274.67    152.69 o 
 -12  14   2       43.11       -7.95    139.32 o 
 -11  14   2       65.59       89.16    104.17 o 
 -10  14   2      240.98      483.10    160.97 o 
  -9  14   2       78.73      102.82     43.74 o 
  -8  14   2        0.66      120.05     60.28 o 
  -7  14   2      134.74       50.94     70.52 o 
  -6  14   2       49.22       48.85     74.86 o 
  -5  14   2       44.20       17.40     50.45 o 
  -4  14   2     4872.71     4917.24    189.03 o 
  -3  14   2     7829.75     7814.88    142.58 o 
  -2  14   2     2900.90     3443.72     96.87 o 
  -1  14   2     7404.96     8184.20    163.08 o 
   0  14   2     2524.13     2954.40     79.12 o 
   1  14   2     9245.34    10642.80    184.72 o 
   2  14   2    10428.34     9630.16    185.59 o 
   3  14   2      118.50      146.67     26.26 o 
   4  14   2     3001.51     3322.04     70.61 o 
   5  14   2        8.77       -9.42     47.56 o 
   6  14   2        1.61       18.21     33.36 o 
   7  14   2      671.79      522.86     76.90 o 
   8  14   2      614.70      587.64    111.09 o 
   9  14   2      579.64      609.55    133.97 o 
  10  14   2      210.05      178.25    100.31 o 
  11  14   2        3.12      251.87     91.66 o 
  12  14   2        1.94      168.23    109.43 o 
 -12  15   2      394.75      509.29    155.51 o 
 -11  15   2        2.57       93.63     67.72 o 
 -10  15   2      227.57      187.92     78.52 o 
  -9  15   2       57.04       49.57     73.34 o 
  -8  15   2      549.21      575.29    104.39 o 
  -7  15   2     4941.77     5391.78    145.91 o 
  -6  15   2     7482.88     7068.64    204.17 o 
  -5  15   2     1760.47     1758.15    231.76 o 
  -4  15   2     1937.29     2046.11    205.48 o 
  -3  15   2     1839.19     1834.65     77.23 o 
  -2  15   2      329.38      349.56     48.26 o 
  -1  15   2     1574.71     1342.47    111.05 o 
   0  15   2     1873.20     1735.14     77.50 o 
   1  15   2     3712.97     3839.33    135.84 o 
   2  15   2     3251.07     3140.08    111.40 o 
   3  15   2     2200.70     2114.29     89.42 o 
   4  15   2       27.77       57.45     22.37 o 
   5  15   2      201.60      117.62     23.00 o 
   6  15   2     1200.04     1142.02    109.85 o 
   7  15   2        0.88      145.44     55.21 o 
   8  15   2        6.67       88.81     95.14 o 
   9  15   2      557.49      637.59    140.80 o 
  10  15   2      188.50      136.13    106.40 o 
  11  15   2        0.35      108.19    154.97 o 
  12  15   2      345.75      178.24     91.80 o 
 -12  16   2      398.63      367.74    204.00 o 
 -11  16   2       52.15      151.91     89.59 o 
 -10  16   2      938.97     1157.95    216.25 o 
  -9  16   2       74.93      128.28     50.46 o 
  -8  16   2      189.66      235.01     82.66 o 
  -7  16   2      410.05      493.44    100.63 o 
  -6  16   2     2463.33     2293.76    333.24 o 
  -5  16   2      777.41      772.13    127.63 o 
  -4  16   2    20581.34    21396.58    415.49 o 
  -3  16   2     1189.37     1227.72     92.78 o 
  -2  16   2     5621.25     6017.35    132.14 o 
  -1  16   2      759.63      712.99     86.82 o 
   0  16   2       21.12       33.25     43.93 o 
   1  16   2     5750.44     6034.44    138.30 o 
   2  16   2    20421.62    20338.39    309.62 o 
   3  16   2      707.40      781.00     96.38 o 
   4  16   2      397.94      352.37     53.61 o 
   5  16   2     3684.83     3295.77    245.53 o 
   6  16   2        0.24       78.60     85.42 o 
   7  16   2      131.84       19.97     56.61 o 
   8  16   2       21.86      -14.56     93.08 o 
   9  16   2        1.21       89.26     77.26 o 
  10  16   2      244.92      217.67    113.65 o 
  11  16   2        3.53      144.39    111.25 o 
 -12  17   2      141.05       68.76    152.66 o 
 -11  17   2       25.20      163.19     79.76 o 
 -10  17   2      350.74      279.01    124.31 o 
  -9  17   2      606.74      679.86    140.95 o 
  -8  17   2       58.05       97.23     58.00 o 
  -7  17   2      819.36     1031.06    137.61 o 
  -6  17   2    14836.84    15875.95    280.25 o 
  -5  17   2      464.36      401.04    101.00 o 
  -4  17   2      315.51      275.05     44.46 o 
  -3  17   2     9302.68     9454.61    219.87 o 
  -2  17   2     1603.31     1695.97     99.94 o 
  -1  17   2       15.99       24.27     28.82 o 
   0  17   2    17206.48    17585.98    332.85 o 
   1  17   2        0.72       50.68     33.38 o 
   2  17   2     1323.67     1552.73    146.64 o 
   3  17   2     8548.42     8852.93    161.98 o 
   4  17   2       90.04       54.80     20.91 o 
   5  17   2      131.13       68.02     48.14 o 
   6  17   2     1299.52     1424.03    188.37 o 
   7  17   2      125.12      200.22     57.39 o 
   8  17   2        6.75      141.67     66.85 o 
   9  17   2     1127.24     1064.19    187.28 o 
  10  17   2      353.11      379.00    133.87 o 
  11  17   2       71.22       98.78    131.97 o 
 -12  18   2       32.89       91.27    125.32 o 
 -11  18   2       79.18      214.34     89.21 o 
 -10  18   2      270.11      290.11    115.89 o 
  -9  18   2      185.71      139.22     50.66 o 
  -8  18   2      108.82      204.56     94.07 o 
  -7  18   2      480.11      593.96    122.13 o 
  -6  18   2      521.20      419.72     98.37 o 
  -5  18   2     5060.19     5065.06    163.69 o 
  -4  18   2       44.63       21.02     51.84 o 
  -3  18   2     1293.44     1321.35    115.99 o 
  -2  18   2      736.72      806.91     93.88 o 
  -1  18   2       69.47       64.17     34.14 o 
   0  18   2      755.50      789.01    138.86 o 
   1  18   2      156.27       75.52     38.30 o 
   2  18   2     1308.25     1285.45    118.27 o 
   3  18   2        1.65       51.74     31.48 o 
   4  18   2     1543.82     1514.73    104.41 o 
   5  18   2      860.88      927.94    134.95 o 
   6  18   2     1982.02     2063.32    280.32 o 
   7  18   2      148.60      137.88     66.64 o 
   8  18   2      340.27      371.26     78.06 o 
   9  18   2      211.54      250.07     77.90 o 
  10  18   2      155.55      156.39    108.55 o 
  11  18   2       22.45      211.26    188.79 o 
 -12  19   2        5.49       78.34    118.63 o 
 -11  19   2       68.53      153.04     75.07 o 
 -10  19   2      152.42       22.59    105.70 o 
  -9  19   2      184.62      166.06     63.79 o 
  -8  19   2      247.80      414.18    105.09 o 
  -7  19   2     2217.07     2135.34    290.97 o 
  -6  19   2      637.47      737.65    122.27 o 
  -5  19   2      911.63      850.50    125.83 o 
  -4  19   2     3384.38     3380.07    260.89 o 
  -3  19   2     1423.72     1551.93     76.95 o 
  -2  19   2     3353.90     3576.26    117.73 o 
  -1  19   2     3766.69     3817.57    169.07 o 
   0  19   2    12326.84    12509.96    226.41 o 
   1  19   2      506.24      567.09     59.15 o 
   2  19   2     1573.40     1459.99    171.14 o 
   3  19   2     1616.17     1600.13    133.20 o 
   4  19   2        0.59       45.11     35.98 o 
   5  19   2      149.90      212.18     75.16 o 
   6  19   2     5807.77     6556.78    246.02 o 
   7  19   2       56.16        0.81     51.88 o 
   8  19   2        2.20       30.89    143.29 o 
   9  19   2       34.79      131.35    103.99 o 
  10  19   2      411.87      230.52    166.11 o 
  11  19   2       40.28       81.05     78.92 o 
 -12  20   2       24.54       22.81    168.23 o 
 -11  20   2      133.13      200.27     79.05 o 
 -10  20   2       73.50       69.92     88.09 o 
  -9  20   2      184.16      220.03    101.43 o 
  -8  20   2        6.46      -32.99     87.14 o 
  -7  20   2     3681.38     5090.45    189.52 o 
  -6  20   2       74.01       45.94     50.53 o 
  -5  20   2     1633.50     1632.52    199.88 o 
  -4  20   2     2878.78     3059.75    191.84 o 
  -3  20   2      263.42      188.89     45.55 o 
  -2  20   2      500.28      473.31     59.98 o 
  -1  20   2    13734.24    14466.18    250.63 o 
   0  20   2     4752.33     4869.56    200.67 o 
   1  20   2       13.46      123.32     50.69 o 
   2  20   2      606.74      540.47     79.04 o 
   3  20   2     1400.23     1244.18    120.46 o 
   4  20   2      480.13      434.71     73.85 o 
   5  20   2      860.92      987.02    123.50 o 
   6  20   2      194.62      301.09     66.64 o 
   7  20   2        7.18       34.19     46.62 o 
   8  20   2      109.20      121.28     83.14 o 
   9  20   2       67.22       74.50     57.13 o 
  10  20   2        1.10      150.55    121.46 o 
  11  20   2        1.06      154.96    117.29 o 
 -11  21   2        9.57      146.62    153.29 o 
 -10  21   2        1.00      -18.89     95.39 o 
  -9  21   2      129.56      178.46    108.86 o 
  -8  21   2       54.36       85.99     69.56 o 
  -7  21   2      382.94      360.27     80.86 o 
  -6  21   2     3299.19     2795.51    306.53 o 
  -5  21   2      216.86      201.67     75.16 o 
  -4  21   2      119.61      122.43     36.37 o 
  -3  21   2      449.37      387.81     74.08 o 
  -2  21   2       76.91       79.65     37.49 o 
  -1  21   2     9375.70     9969.70    249.33 o 
   0  21   2        3.95       95.87     52.67 o 
   1  21   2     8185.36     9027.79    313.90 o 
   2  21   2     1846.91     1531.23    140.46 o 
   3  21   2     6395.72     6606.12    151.34 o 
   4  21   2     3014.00     2823.59    133.38 o 
   5  21   2     1417.17     1461.79    181.85 o 
   6  21   2      254.45      137.92     83.16 o 
   7  21   2     1697.38     1837.37    246.38 o 
   8  21   2      473.60      164.22     76.66 o 
   9  21   2      450.26      694.82    154.29 o 
  10  21   2       91.10      118.17     83.23 o 
 -11  22   2        7.24       87.88    134.61 o 
 -10  22   2      819.37      713.97    192.97 o 
  -9  22   2      117.46      187.44     99.15 o 
  -8  22   2      223.55      205.66     77.15 o 
  -7  22   2        1.02      113.56     63.73 o 
  -6  22   2      801.90      694.12    140.84 o 
  -5  22   2      956.61      826.02    110.36 o 
  -4  22   2       87.67       73.01     60.93 o 
  -3  22   2      355.59      391.65     59.59 o 
  -2  22   2      195.81      160.26     46.55 o 
  -1  22   2      713.19      769.94    140.20 o 
   0  22   2      163.31      132.75     46.43 o 
   1  22   2      408.77      382.83     70.36 o 
   2  22   2      433.18      392.81     83.03 o 
   3  22   2      397.85      346.49     61.66 o 
   4  22   2      227.95      129.54     65.32 o 
   5  22   2      519.41      418.34     83.70 o 
   6  22   2      424.92      303.99    106.48 o 
   7  22   2      812.49      648.34    127.87 o 
   8  22   2      221.79      218.28    103.99 o 
   9  22   2       14.87      150.84     98.08 o 
  10  22   2       23.91      173.64     97.07 o 
 -11  23   2        0.19       89.49     74.44 o 
 -10  23   2      147.93      284.56     87.28 o 
  -9  23   2        2.76      188.54    113.76 o 
  -8  23   2       20.16      191.98     69.55 o 
  -7  23   2       79.90      112.99     75.98 o 
  -6  23   2        7.92       45.11     70.56 o 
  -5  23   2       85.57      110.56     89.49 o 
  -4  23   2      271.59      219.17     70.07 o 
  -3  23   2     1777.16     2101.63    220.97 o 
  -2  23   2       37.48      187.67     53.37 o 
  -1  23   2      652.77      604.82    104.17 o 
   0  23   2      325.99      319.09    106.94 o 
   1  23   2       12.99      121.49     40.36 o 
   2  23   2     1705.80     1703.99    242.06 o 
   3  23   2     5629.43     6238.97    281.50 o 
   4  23   2     1162.83     1211.62    186.91 o 
   5  23   2       63.45       75.62     88.90 o 
   6  23   2      311.49      248.17     62.76 o 
   7  23   2       65.13      149.72     81.92 o 
   8  23   2        1.95      163.81     99.16 o 
   9  23   2     1110.68      981.40    267.42 o 
  10  23   2        7.53       87.06     85.46 o 
 -10  24   2        1.44      124.11    107.18 o 
  -9  24   2      925.77      735.35    182.74 o 
  -8  24   2       11.28      133.64     83.05 o 
  -7  24   2      906.71     1132.37    193.72 o 
  -6  24   2       72.03      157.77     86.75 o 
  -5  24   2     1345.33     1474.07    220.54 o 
  -4  24   2      471.35      371.81    106.65 o 
  -3  24   2     2583.75     2640.18    288.88 o 
  -2  24   2       92.43       54.67     33.81 o 
  -1  24   2      137.35      117.75     59.78 o 
   0  24   2        4.51      -10.02     71.51 o 
   1  24   2     4283.99     4421.42    153.39 o 
   2  24   2       97.23      131.81     61.92 o 
   3  24   2     3942.64     4155.67    186.12 o 
   4  24   2      686.21      624.12    113.40 o 
   5  24   2      285.79      250.39     93.57 o 
   6  24   2       40.86      118.21     57.06 o 
   7  24   2      206.29       60.97     83.26 o 
   8  24   2       11.59       70.65     99.89 o 
   9  24   2      125.56      -29.31     93.26 o 
  10  24   2      236.76      241.33    152.54 o 
 -10  25   2      146.09      206.04    143.30 o 
  -9  25   2       16.01       74.68     84.02 o 
  -8  25   2        6.10       47.61     66.17 o 
  -7  25   2       92.92      131.37     74.20 o 
  -6  25   2       34.91      174.22     89.47 o 
  -5  25   2      254.67      279.22     77.69 o 
  -4  25   2      969.76     1039.89    175.42 o 
  -3  25   2       72.55       86.20     47.35 o 
  -2  25   2     1413.33     1563.34    162.90 o 
  -1  25   2      932.84      991.80    137.53 o 
   0  25   2       57.02      183.09     65.34 o 
   1  25   2     2889.14     3220.96    246.16 o 
   2  25   2     3400.36     3770.46    204.55 o 
   3  25   2     3678.44     3541.50    331.15 o 
   4  25   2      387.36      693.93    157.93 o 
   5  25   2       68.38       83.19     83.33 o 
   6  25   2      291.29      242.48     88.94 o 
   7  25   2      812.16     1076.45    175.24 o 
   8  25   2     1629.99     1554.75    394.58 o 
   9  25   2       38.74       79.36     68.60 o 
 -10  26   2      103.54      115.68     78.86 o 
  -9  26   2        1.12      144.88    116.06 o 
  -8  26   2      310.48      402.52    123.55 o 
  -7  26   2       14.15      -34.95     91.17 o 
  -6  26   2       46.62       69.74     91.64 o 
  -5  26   2      121.42      202.34     82.89 o 
  -4  26   2       22.36        7.86     99.75 o 
  -3  26   2      114.46      164.72     92.18 o 
  -2  26   2        5.38       56.93     44.08 o 
  -1  26   2      690.42      581.47     80.66 o 
   0  26   2      174.72      168.54     73.46 o 
   1  26   2       57.73       70.83     51.47 o 
   2  26   2      523.45      504.22     85.17 o 
   3  26   2      163.00      105.00     69.73 o 
   4  26   2        3.02      146.55     55.23 o 
   5  26   2       71.97      200.97     77.04 o 
   6  26   2       12.82      201.79     78.00 o 
   7  26   2      265.16      279.41     83.31 o 
   8  26   2      126.65      199.07    118.71 o 
   9  26   2       11.39       27.01     88.13 o 
  -9  27   2      138.09      236.43     81.79 o 
  -8  27   2      269.83      363.03    116.86 o 
  -7  27   2      122.62      124.09     86.02 o 
  -6  27   2        1.74       75.01     64.69 o 
  -5  27   2        4.73      134.72     64.28 o 
  -4  27   2      194.76      256.11     95.09 o 
  -3  27   2      738.32      834.97    155.33 o 
  -2  27   2      329.20      285.82     62.69 o 
  -1  27   2       60.85      124.59     65.66 o 
   0  27   2        8.38      137.31     63.87 o 
   1  27   2       56.61       78.78     45.09 o 
   2  27   2      274.07      190.58     64.77 o 
   3  27   2      788.34      795.28    132.99 o 
   4  27   2       43.98       57.60     70.19 o 
   5  27   2       60.02      202.26    107.23 o 
   6  27   2       33.69       71.75     71.95 o 
   7  27   2       49.88      227.18     89.51 o 
   8  27   2      176.49      252.48    104.79 o 
   9  27   2      448.94      421.90    128.00 o 
  -9  28   2      123.48      158.06    122.12 o 
  -8  28   2       34.68      -14.62     79.97 o 
  -7  28   2       46.22       51.01     67.93 o 
  -6  28   2     1062.42     1041.86    134.64 o 
  -5  28   2      328.84      402.50     95.79 o 
  -4  28   2       61.12       70.31     98.26 o 
  -3  28   2      113.73       90.16     89.51 o 
  -2  28   2      106.92      106.91     60.80 o 
  -1  28   2      229.83      194.60     75.30 o 
   0  28   2     3103.19     3529.96    298.24 o 
   1  28   2       29.48       96.64    100.10 o 
   2  28   2      208.91      285.06     76.99 o 
   3  28   2      228.92      248.67     70.47 o 
   4  28   2      391.63      363.16     89.34 o 
   5  28   2      126.87       75.32     93.39 o 
   6  28   2        2.73      132.63     74.72 o 
   7  28   2      156.66      198.17    105.39 o 
   8  28   2       31.19      -18.46    111.35 o 
  -8  29   2       91.42       93.65    104.54 o 
  -7  29   2       10.30       28.48     72.30 o 
  -6  29   2        3.31      212.27     83.04 o 
  -5  29   2      151.43      182.03     74.68 o 
  -4  29   2      367.22      346.83     94.52 o 
  -3  29   2      111.70      188.91     85.85 o 
  -2  29   2        9.62       56.45    102.02 o 
  -1  29   2      962.88     1079.29    160.56 o 
   0  29   2      222.91       61.01    113.63 o 
   1  29   2      177.30      202.60     64.30 o 
   2  29   2      376.47      465.33    131.67 o 
   3  29   2      718.31      735.35    107.35 o 
   4  29   2       47.93      103.42     73.31 o 
   5  29   2      299.10      233.08     87.44 o 
   6  29   2       47.55       65.71     71.76 o 
   7  29   2        8.93      167.02     83.09 o 
   8  29   2      351.79      381.63    133.83 o 
  -8  30   2       10.51       78.38     88.33 o 
  -7  30   2      595.44      533.40    150.87 o 
  -6  30   2       58.63       77.41     96.60 o 
  -5  30   2      109.80      116.71     82.27 o 
  -4  30   2       15.88       35.07    101.64 o 
  -3  30   2       57.96      138.65     94.40 o 
  -2  30   2      355.18      396.90    139.44 o 
  -1  30   2      863.99      686.71    115.65 o 
   0  30   2      748.76      646.48    106.43 o 
   1  30   2      117.92       42.08     90.96 o 
   2  30   2        0.47       -6.93     78.14 o 
   3  30   2        0.61      122.40     66.24 o 
   4  30   2       86.61      148.33     75.60 o 
   5  30   2       96.46      224.95     70.20 o 
   6  30   2      112.05      258.05     69.91 o 
   7  30   2       40.61      135.90     68.25 o 
  -7  31   2        1.43       11.72     88.09 o 
  -6  31   2       72.32       90.61     85.61 o 
  -5  31   2      248.64      182.53     96.78 o 
  -4  31   2      203.37      126.64     78.33 o 
  -3  31   2     1083.05     1083.38    158.85 o 
  -2  31   2       25.76      108.44     97.47 o 
  -1  31   2        9.07       57.35     65.90 o 
   0  31   2      491.63      579.34    115.60 o 
   1  31   2      117.72      113.68     90.53 o 
   2  31   2       71.88      224.01     72.33 o 
   3  31   2      125.36      141.94     84.32 o 
   4  31   2      179.03      121.39    100.11 o 
   5  31   2       21.57       91.61     75.31 o 
   6  31   2      109.77      215.45     82.84 o 
   7  31   2       33.71      144.14     96.61 o 
  -7  32   2       97.57       54.81     91.46 o 
  -6  32   2      398.29      316.70    108.96 o 
  -5  32   2       79.50       76.57     80.29 o 
  -4  32   2       37.03       48.83    146.98 o 
  -3  32   2       81.75      157.09     70.68 o 
  -2  32   2       71.42      115.03     85.45 o 
  -1  32   2      424.73      388.25    106.07 o 
   0  32   2     1201.14     1031.53    211.12 o 
   1  32   2      147.38      265.01     79.78 o 
   2  32   2      645.32      487.93    130.14 o 
   3  32   2       18.06      128.37     76.63 o 
   4  32   2       42.61      164.54     57.47 o 
   5  32   2       55.27       91.24     85.76 o 
   6  32   2        0.63       72.24     73.86 o 
  -6  33   2      122.35      132.25     73.60 o 
  -5  33   2      219.20      181.63     90.00 o 
  -4  33   2      463.91      407.19    105.54 o 
  -3  33   2       81.76      177.34     60.30 o 
  -2  33   2        1.98      126.63     82.07 o 
  -1  33   2      193.57      141.65     55.08 o 
   0  33   2        7.59      -27.31    131.92 o 
   1  33   2      178.84      140.40     70.76 o 
   2  33   2       10.63       15.50     77.52 o 
   3  33   2       34.12      286.68     85.81 o 
   4  33   2        1.59      178.75     81.54 o 
   5  33   2        6.07       85.62     64.57 o 
  -5  34   2        0.59      -22.10     91.15 o 
  -4  34   2      365.38      461.86     96.42 o 
  -3  34   2        0.37       81.72     64.16 o 
  -2  34   2       49.25       27.32     59.65 o 
  -1  34   2      250.96      244.78     75.97 o 
   0  34   2      225.74      197.69    111.14 o 
   1  34   2       64.98      161.38     69.29 o 
   2  34   2      455.75      341.14     87.72 o 
   3  34   2       39.52       89.42     92.61 o 
   4  34   2       36.31      113.18     82.82 o 
   5  34   2        1.75       34.61     79.68 o 
  -5  35   2      152.04      130.69    107.40 o 
  -4  35   2       23.65       56.47     83.06 o 
  -3  35   2      304.07      320.19     84.16 o 
  -2  35   2      142.07      156.13     63.10 o 
  -1  35   2        0.43      202.83     84.14 o 
   0  35   2      190.15      177.98     95.68 o 
   1  35   2       87.53      112.53     90.68 o 
   2  35   2      153.50       27.25     83.27 o 
   3  35   2       75.35       49.10     56.70 o 
   4  35   2      194.97      170.92     60.56 o 
  -3  36   2       56.08       67.97     58.81 o 
  -2  36   2        6.41      109.52    108.34 o 
  -1  36   2       76.56      155.80    111.03 o 
   0  36   2      238.01      294.01    117.45 o 
   1  36   2        0.79      184.46     89.11 o 
   2  36   2      107.23      249.33     82.57 o 
   3  36   2       39.43       43.25    152.55 o 
  -1  37   2       32.96      118.42     79.35 o 
   0  37   2      404.31      465.49    139.95 o 
   1  37   2       92.34      207.83    160.50 o 
 -13   0   3      700.34      544.67    372.10 o 
 -11   0   3      750.88      568.41    357.37 o 
  -9   0   3      827.81      684.02    147.82 o 
  -7   0   3      315.11      181.13     51.51 o 
  -5   0   3     1222.55      853.88    114.55 o 
  -3   0   3    37182.80    36237.34    275.39 o 
  -1   0   3    13605.66    14458.49    178.35 o 
   1   0   3     1532.99     1844.52     60.59 o 
   3   0   3     7253.88     6479.16    121.32 o 
   5   0   3     2496.11     2340.24    162.48 o 
   7   0   3     5085.98     5208.40    441.49 o 
   9   0   3     1755.59     1221.84    403.23 o 
  11   0   3       39.58      127.06    120.40 o 
  13   0   3        9.29       40.87    279.43 o 
 -14   1   3      582.23      637.73    229.54 o 
 -13   1   3     1244.84     1086.23    266.39 o 
 -12   1   3      283.08      290.23     81.99 o 
 -11   1   3      963.65      753.56    148.62 o 
 -10   1   3      134.05      156.76     45.50 o 
  -9   1   3        8.54       76.07     45.73 o 
  -8   1   3     6388.31     6488.78    179.64 o 
  -7   1   3     2704.46     2601.67     84.28 o 
  -6   1   3    12593.72    13149.34    193.66 o 
  -5   1   3     4026.58     4108.06     68.52 o 
  -4   1   3    20552.69    21336.70    147.80 o 
  -3   1   3     1963.66     1984.17     40.33 o 
  -2   1   3    56779.63    53101.05    274.56 o 
  -1   1   3    56398.69    55468.89    413.98 o 
   0   1   3   249288.89   211537.81    698.11 o 
   1   1   3    14357.51    15574.29    111.63 o 
   2   1   3    23621.39    23389.96    164.63 o 
   3   1   3    14534.08    14354.60    103.54 o 
   4   1   3     1439.19     1439.77     36.72 o 
   5   1   3      907.09      934.99     65.18 o 
   6   1   3    25189.05    25954.24    483.63 o 
   7   1   3        8.69       -2.54     63.68 o 
   8   1   3       79.79      123.74     62.38 o 
   9   1   3      470.88      620.81    118.26 o 
  10   1   3      143.37      282.17     91.89 o 
  11   1   3      235.08      215.13     69.21 o 
  12   1   3      629.19      426.45     99.22 o 
  13   1   3       11.99      -19.49    166.29 o 
 -14   2   3      114.39      355.50    187.54 o 
 -13   2   3       21.22      240.12    112.01 o 
 -12   2   3      275.69      202.90    101.75 o 
 -11   2   3      465.57      396.09    112.63 o 
 -10   2   3     4835.28     4926.70    191.49 o 
  -9   2   3     1058.34     1011.25    104.90 o 
  -8   2   3      638.75      674.60     90.72 o 
  -7   2   3       63.93       81.18     40.10 o 
  -6   2   3       39.09       31.17     30.76 o 
  -5   2   3      889.46      798.89     66.51 o 
  -4   2   3      304.78      231.56     31.94 o 
  -3   2   3     5974.00     6369.37     72.27 o 
  -2   2   3    20269.12    19592.73    145.72 o 
  -1   2   3      516.16      583.78     55.75 o 
   0   2   3    19663.38    19049.91    127.02 o 
   1   2   3    28272.59    27714.07    158.73 o 
   2   2   3    10024.43     9358.62     83.72 o 
   3   2   3     4672.07     4356.29     74.17 o 
   4   2   3      985.46      896.18     47.21 o 
   5   2   3     3991.00     3980.04     69.42 o 
   6   2   3     2116.37     1974.42     72.04 o 
   7   2   3     4987.95     5468.19    267.59 o 
   8   2   3     2457.88     2800.90    311.67 o 
   9   2   3       34.80      101.99     98.09 o 
  10   2   3      712.35      816.27    150.16 o 
  11   2   3      208.58      208.52     77.68 o 
  12   2   3      125.75       87.42     92.47 o 
 -14   3   3      756.72      730.82    212.57 o 
 -13   3   3     1320.64     1239.74    263.23 o 
 -12   3   3       62.91       66.15     69.43 o 
 -11   3   3     1134.97     1149.11    210.29 o 
 -10   3   3      176.32      139.24     39.46 o 
  -9   3   3     1576.55     1490.49    129.13 o 
  -8   3   3     1210.91      826.03     92.26 o 
  -7   3   3     5998.08     5951.89    151.83 o 
  -6   3   3      813.52      856.86     88.66 o 
  -5   3   3       49.26       55.03     28.44 o 
  -4   3   3    11409.31    10645.35    123.46 o 
  -3   3   3    12776.75    12427.75    109.90 o 
  -2   3   3     6778.66     6650.99     68.65 o 
  -1   3   3    44237.13    43277.18    222.03 o 
   0   3   3     6684.73     7253.50     69.20 o 
   1   3   3    56872.94    55722.14    285.29 o 
   2   3   3    11755.10    11336.84     91.59 o 
   3   3   3     9712.90     9578.36    111.23 o 
   4   3   3      561.56      602.16     39.31 o 
   5   3   3     6650.88     7229.47    148.12 o 
   6   3   3      375.38      336.59     52.28 o 
   7   3   3      382.52      370.79     63.62 o 
   8   3   3     1562.78     1565.46    255.92 o 
   9   3   3     2115.49     2101.97    428.49 o 
  10   3   3      944.37     1104.41    211.10 o 
  11   3   3      534.71      484.36    125.53 o 
  12   3   3      457.82      414.66    130.39 o 
 -14   4   3       54.78      -67.20    133.56 o 
 -13   4   3     1276.92     1125.25    328.40 o 
 -12   4   3        1.21       83.99     90.50 o 
 -11   4   3       34.79       46.81     78.73 o 
 -10   4   3       10.17      100.92     44.12 o 
  -9   4   3      216.45      167.23     36.59 o 
  -8   4   3      759.42      626.55     87.24 o 
  -7   4   3     2759.91     2636.19    103.65 o 
  -6   4   3     9843.29     9946.05    228.52 o 
  -5   4   3     9297.39     9806.72    177.86 o 
  -4   4   3     3520.35     3046.75     66.23 o 
  -3   4   3     1823.25     1707.17     42.40 o 
  -2   4   3     3073.26     2974.57     46.67 o 
  -1   4   3    32343.27    33046.28    194.43 o 
   0   4   3     1849.12     1684.76     68.53 o 
   1   4   3    18442.34    18007.37    151.89 o 
   2   4   3     2517.76     2419.40     38.63 o 
   3   4   3      368.51      440.99     41.87 o 
   4   4   3     3519.16     3391.45     52.23 o 
   5   4   3      606.28      724.21     82.21 o 
   6   4   3     1599.20     1473.38    115.17 o 
   7   4   3     1328.63     1249.01    112.89 o 
   8   4   3        7.84       71.05     59.33 o 
   9   4   3       46.14       58.95     69.29 o 
  10   4   3       20.10      204.07     90.46 o 
  11   4   3       85.41      158.70     71.63 o 
  12   4   3      282.52      208.93     84.00 o 
 -14   5   3       79.41      -23.16     96.57 o 
 -13   5   3      194.00      213.44    120.62 o 
 -12   5   3       65.03       37.67     97.51 o 
 -11   5   3       32.60      104.49     61.03 o 
 -10   5   3     4167.68     4866.25    130.92 o 
  -9   5   3     2818.49     3384.24    146.70 o 
  -8   5   3     1152.32      881.30     79.66 o 
  -7   5   3     1052.85     1097.43    118.92 o 
  -6   5   3     4220.68     4566.76    130.18 o 
  -5   5   3     3076.71     2696.87     63.76 o 
  -4   5   3    73205.58    69774.73    389.27 o 
  -3   5   3     1780.49     1581.57     41.26 o 
  -2   5   3    19304.98    18816.65    179.75 o 
  -1   5   3     2294.23     2132.93     60.18 o 
   0   5   3   114999.32   112434.94   1298.73 o 
   1   5   3    87164.43    84314.14    421.62 o 
   2   5   3    39572.21    41364.91    332.54 o 
   3   5   3     1705.38     1773.15     45.92 o 
   4   5   3      272.36      332.94     35.01 o 
   5   5   3     1091.63     1151.71     88.97 o 
   6   5   3    14664.66    15185.04    249.14 o 
   7   5   3      249.56      337.87     56.17 o 
   8   5   3       64.24       62.92     45.59 o 
   9   5   3      316.50      305.93     67.61 o 
  10   5   3      917.82      543.19    169.15 o 
  11   5   3       66.17      254.94     88.24 o 
  12   5   3       45.51      130.62     99.69 o 
 -14   6   3        0.77       51.51    191.47 o 
 -13   6   3        8.17       20.01    140.45 o 
 -12   6   3        7.59      -31.41     94.77 o 
 -11   6   3       28.23      104.83     82.24 o 
 -10   6   3        5.87       58.62     43.32 o 
  -9   6   3      161.59      200.83     77.99 o 
  -8   6   3     2980.63     3382.95     95.52 o 
  -7   6   3     4824.02     4673.84    108.90 o 
  -6   6   3     1307.31     1158.12    108.37 o 
  -5   6   3      625.37      681.09     73.13 o 
  -4   6   3     3070.65     3191.94     77.33 o 
  -3   6   3      148.66      287.99     27.51 o 
  -2   6   3      670.56      671.94     45.38 o 
  -1   6   3     7027.71     7527.47     89.20 o 
   0   6   3    24185.74    22461.15    169.02 o 
   1   6   3     2220.33     2145.63     35.85 o 
   2   6   3     1036.78     1144.79     41.04 o 
   3   6   3     1510.61     1323.59     53.86 o 
   4   6   3      474.63      677.83     54.76 o 
   5   6   3     2062.57     2159.36     73.28 o 
   6   6   3     2602.02     2761.83     94.86 o 
   7   6   3     4959.75     5242.59    141.01 o 
   8   6   3        0.62      127.23     51.30 o 
   9   6   3     1355.46     1558.93    243.13 o 
  10   6   3       27.33      126.00     75.02 o 
  11   6   3      206.48      333.38    105.34 o 
  12   6   3      187.95      344.47    110.33 o 
 -14   7   3       13.47      117.67    132.54 o 
 -13   7   3      138.51      348.63    169.97 o 
 -12   7   3      157.37      -51.77    113.47 o 
 -11   7   3      324.20      204.36    163.09 o 
 -10   7   3      776.48      656.26    125.72 o 
  -9   7   3      138.40       92.57     48.82 o 
  -8   7   3       39.60       70.50     28.39 o 
  -7   7   3    12171.91    12424.13    209.08 o 
  -6   7   3     2287.35     1921.23     66.59 o 
  -5   7   3      162.52      135.20     33.63 o 
  -4   7   3     2448.92     2363.31     70.05 o 
  -3   7   3       29.21       50.15     17.26 o 
  -2   7   3     6606.17     7232.82     81.62 o 
  -1   7   3    54490.32    52105.92    343.75 o 
   0   7   3      991.13      947.98    112.46 o 
   1   7   3    15447.04    16087.31    135.48 o 
   2   7   3     3168.88     3005.81     42.50 o 
   3   7   3     1197.40     1139.56     45.40 o 
   4   7   3     9572.53     8963.22    134.20 o 
   5   7   3    18640.07    19586.61    286.46 o 
   6   7   3      829.09      697.59     93.21 o 
   7   7   3     6817.99     6498.68    209.84 o 
   8   7   3      916.91      897.64    141.72 o 
   9   7   3      777.07      869.54    153.30 o 
  10   7   3      866.55     1334.80    251.29 o 
  11   7   3        1.08       94.17     82.43 o 
  12   7   3        1.38      139.87     96.61 o 
 -13   8   3        1.87      130.02    166.27 o 
 -12   8   3       27.17       56.29    158.77 o 
 -11   8   3      524.80      505.79    150.09 o 
 -10   8   3      730.23      653.23    130.07 o 
  -9   8   3       68.38      108.96     35.31 o 
  -8   8   3      839.26      828.46     86.60 o 
  -7   8   3      370.33      358.68     47.71 o 
  -6   8   3     4812.77     5380.63    125.70 o 
  -5   8   3     9307.80     9351.19    181.46 o 
  -4   8   3     5297.97     4957.44    106.22 o 
  -3   8   3     5140.51     4965.63     70.39 o 
  -2   8   3    13424.50    12666.93    106.91 o 
  -1   8   3     4704.95     3964.48     57.23 o 
   0   8   3      925.23      804.42     56.17 o 
   1   8   3     9715.80    10368.24    116.05 o 
   2   8   3     8958.32     8497.43     98.83 o 
   3   8   3     3889.94     3750.89     54.31 o 
   4   8   3      744.01      733.15     78.82 o 
   5   8   3       46.99       54.74     25.03 o 
   6   8   3     4925.80     5154.90    126.35 o 
   7   8   3      115.30       82.44     33.58 o 
   8   8   3      208.78      159.94     50.09 o 
   9   8   3      260.25      261.96     66.73 o 
  10   8   3      163.36      128.80    152.11 o 
  11   8   3      195.85      124.79     73.09 o 
  12   8   3      639.77      419.59    188.86 o 
 -13   9   3      468.00      541.91    173.65 o 
 -12   9   3      106.18       26.31    129.96 o 
 -11   9   3      178.20        0.69    160.23 o 
 -10   9   3      842.64      773.50    134.75 o 
  -9   9   3     1560.23     1625.32    141.50 o 
  -8   9   3      978.35      838.07    107.10 o 
  -7   9   3    11554.93    12508.86    228.82 o 
  -6   9   3     7942.81     8103.51    163.66 o 
  -5   9   3    14672.95    15103.49    179.84 o 
  -4   9   3     7275.05     7434.51    147.20 o 
  -3   9   3    17317.19    17765.45    162.47 o 
  -2   9   3     5074.17     5453.22     88.75 o 
  -1   9   3    49909.55    47796.78    358.77 o 
   0   9   3     4165.85     4141.30     53.07 o 
   1   9   3     8118.47     7545.56     92.79 o 
   2   9   3     4521.52     4206.92     66.00 o 
   3   9   3     1341.87     1016.56     60.61 o 
   4   9   3      168.71      170.59     34.76 o 
   5   9   3     5075.63     4716.73     93.48 o 
   6   9   3     1625.43     1468.70     59.80 o 
   7   9   3     1129.31     1452.62    137.90 o 
   8   9   3       67.76       61.43     42.68 o 
   9   9   3     3129.17     3152.18    353.12 o 
  10   9   3      222.41      310.84    112.56 o 
  11   9   3        9.67     -114.40    114.40 o 
  12   9   3      280.27      193.94     92.49 o 
 -13  10   3       43.22        5.81    133.76 o 
 -12  10   3       26.60     -159.66    159.66 o 
 -11  10   3      123.52      161.26     93.93 o 
 -10  10   3     1428.39     1235.42    220.44 o 
  -9  10   3       10.17       29.14     34.87 o 
  -8  10   3      379.35      419.37     63.48 o 
  -7  10   3      492.30      519.01     62.97 o 
  -6  10   3      596.09      586.24     64.36 o 
  -5  10   3     2638.61     2971.26    136.94 o 
  -4  10   3    11413.21    10996.62    183.95 o 
  -3  10   3      220.25      221.14     32.27 o 
  -2  10   3     9450.84     9012.53    121.93 o 
  -1  10   3     1046.79      937.43     52.99 o 
   0  10   3     2459.40     2450.61     43.28 o 
   1  10   3       33.68       47.12     19.93 o 
   2  10   3    15328.62    15950.67    158.75 o 
   3  10   3     3235.98     3156.42     82.02 o 
   4  10   3     5487.83     5347.79    110.89 o 
   5  10   3       59.21       42.56     19.64 o 
   6  10   3       25.98       26.79     21.17 o 
   7  10   3      474.17      337.78     64.55 o 
   8  10   3      256.15      174.57     42.62 o 
   9  10   3     2449.39     3394.33    193.63 o 
  10  10   3        3.35       33.38    114.47 o 
  11  10   3        3.92       10.05    102.21 o 
  12  10   3       23.94      -12.03    119.12 o 
 -13  11   3      151.95      262.51     95.50 o 
 -12  11   3      129.72      100.08    141.58 o 
 -11  11   3       19.30      171.38     89.91 o 
 -10  11   3     2792.63     2925.96    335.10 o 
  -9  11   3      122.00      146.00     40.68 o 
  -8  11   3      369.64      369.83     52.55 o 
  -7  11   3     3057.03     2644.62    115.27 o 
  -6  11   3     3089.98     3066.05     76.36 o 
  -5  11   3      587.72      537.81     67.69 o 
  -4  11   3     7402.98     7735.56    153.45 o 
  -3  11   3     4445.88     4934.11     89.34 o 
  -2  11   3    37457.95    38248.71    349.02 o 
  -1  11   3     8048.37    10005.50    138.32 o 
   0  11   3       61.77       74.28     26.79 o 
   1  11   3     3081.34     3237.96     91.24 o 
   2  11   3     9133.06     8708.95    136.29 o 
   3  11   3      455.05      687.47     80.98 o 
   4  11   3    11138.42    11196.35    212.90 o 
   5  11   3      575.40      463.06     51.74 o 
   6  11   3      213.33      222.72     39.29 o 
   7  11   3       52.40      153.34     69.19 o 
   8  11   3     3367.22     3125.33    260.59 o 
   9  11   3      119.34       82.54    130.91 o 
  10  11   3      514.93      584.68    147.89 o 
  11  11   3       14.73      145.48    102.81 o 
  12  11   3      210.76      396.19    131.32 o 
 -13  12   3       84.45      260.27    109.76 o 
 -12  12   3       49.56      111.65    112.02 o 
 -11  12   3      919.09      748.64    250.52 o 
 -10  12   3      453.27      338.22     77.01 o 
  -9  12   3       49.51      107.40     56.62 o 
  -8  12   3     2602.50     2647.29    176.32 o 
  -7  12   3     2928.32     3576.98    166.33 o 
  -6  12   3      778.62      620.37     59.39 o 
  -5  12   3     1151.88     1146.80     58.47 o 
  -4  12   3     3555.75     4375.42     67.83 o 
  -3  12   3    15010.08    15615.36    204.86 o 
  -2  12   3     3310.35     3144.84     84.29 o 
  -1  12   3     1137.90     1416.26     75.71 o 
   0  12   3     5152.13     4834.73    183.28 o 
   1  12   3     1295.08     1618.76     84.34 o 
   2  12   3      453.31      408.33     50.75 o 
   3  12   3     6833.68     6432.27    156.01 o 
   4  12   3      445.82      448.46     61.60 o 
   5  12   3      346.48      321.22     43.40 o 
   6  12   3       90.06      113.15     25.52 o 
   7  12   3      182.86      154.63     43.30 o 
   8  12   3       63.50       99.89     58.98 o 
   9  12   3       45.97      149.22     73.26 o 
  10  12   3      495.85      549.07    153.73 o 
  11  12   3        3.21       61.47    113.63 o 
  12  12   3       17.65      103.48     94.62 o 
 -13  13   3      236.66      282.67    113.57 o 
 -12  13   3      474.32      325.71    154.14 o 
 -11  13   3     1531.33     1493.22    279.95 o 
 -10  13   3     2622.12     3376.57    259.23 o 
  -9  13   3      788.24      941.90    133.47 o 
  -8  13   3     2236.91     2142.03    260.95 o 
  -7  13   3     9775.79    10471.73    259.48 o 
  -6  13   3     5501.64     6185.07    169.22 o 
  -5  13   3     5202.77     4759.68    153.37 o 
  -4  13   3     1742.22     1928.81     86.08 o 
  -3  13   3     7561.63     6967.11    143.69 o 
  -2  13   3      470.98      415.27     63.58 o 
  -1  13   3    27052.69    26696.70    302.00 o 
   0  13   3        3.38       45.77     22.49 o 
   1  13   3    10451.98    10416.01    178.47 o 
   2  13   3     5110.31     5259.08    128.86 o 
   3  13   3    21653.31    22144.60    340.92 o 
   4  13   3      196.67      202.92     42.45 o 
   5  13   3     1705.11     1828.32     94.01 o 
   6  13   3      306.95      269.05     36.73 o 
   7  13   3       81.37       62.25     60.68 o 
   8  13   3      696.85      597.27     85.44 o 
   9  13   3     1521.72     1429.61    353.50 o 
  10  13   3        0.07     -146.20    146.20 o 
  11  13   3       89.02        1.76    143.19 o 
  12  13   3      291.06      255.45     99.82 o 
 -13  14   3       41.84      109.88    111.93 o 
 -12  14   3       10.24      103.64    186.73 o 
 -11  14   3        4.20      114.53     88.43 o 
 -10  14   3      619.44      589.37    151.71 o 
  -9  14   3      439.06      382.89     85.39 o 
  -8  14   3     2255.76     1746.94    206.91 o 
  -7  14   3      913.61     1017.82    136.91 o 
  -6  14   3     1077.42     1137.66    197.11 o 
  -5  14   3     5071.25     5160.18    130.14 o 
  -4  14   3      118.00      111.21     27.53 o 
  -3  14   3     4228.12     4448.89     94.83 o 
  -2  14   3        1.90       85.28     29.54 o 
  -1  14   3    13585.06    13709.91    212.72 o 
   0  14   3      992.02     1171.12    121.38 o 
   1  14   3     6164.13     6143.79    125.22 o 
   2  14   3     1203.76     1247.33    139.17 o 
   3  14   3       43.84       42.98     28.25 o 
   4  14   3     1644.47     1491.25     86.26 o 
   5  14   3      374.18      379.64     50.91 o 
   6  14   3      889.04      999.70    123.59 o 
   7  14   3      152.61      168.39     33.83 o 
   8  14   3       11.18       66.04     59.82 o 
   9  14   3      237.49      233.33     66.27 o 
  10  14   3      147.03      125.13     87.67 o 
  11  14   3       12.64       94.83    154.74 o 
  12  14   3      139.28      147.80    266.60 o 
 -13  15   3       39.46       68.45    128.83 o 
 -12  15   3       20.36      145.89    102.15 o 
 -11  15   3      409.68      259.85    125.32 o 
 -10  15   3     1696.42     1363.35    286.13 o 
  -9  15   3       68.04      207.98     65.55 o 
  -8  15   3       65.25      107.56     50.39 o 
  -7  15   3       21.74       22.89     59.98 o 
  -6  15   3      427.63      384.39    102.59 o 
  -5  15   3      449.59      268.17     72.67 o 
  -4  15   3      191.82      279.93     39.39 o 
  -3  15   3     1722.02     1858.61     81.93 o 
  -2  15   3      579.92      668.80     87.44 o 
  -1  15   3     7435.14     7956.02    166.26 o 
   0  15   3    11001.95    10125.75    221.62 o 
   1  15   3      348.50      371.63     59.86 o 
   2  15   3       43.40       99.17     34.31 o 
   3  15   3     9661.77     9506.46    177.36 o 
   4  15   3      530.79      463.39     69.38 o 
   5  15   3      159.45      115.38     33.00 o 
   6  15   3     6405.73     7029.92    234.97 o 
   7  15   3       79.90       38.57     53.52 o 
   8  15   3       69.97      169.81     80.42 o 
   9  15   3      182.80      239.21     82.76 o 
  10  15   3      391.18      248.64    132.73 o 
  11  15   3       19.20      106.05     89.68 o 
 -12  16   3        5.68      -59.06    153.20 o 
 -11  16   3     1462.83     1662.55    274.88 o 
 -10  16   3      227.66      263.86    116.97 o 
  -9  16   3      379.27      330.18     80.53 o 
  -8  16   3        3.78      106.90     62.65 o 
  -7  16   3      716.99     1035.19    147.10 o 
  -6  16   3      383.39      294.88     71.78 o 
  -5  16   3     4028.23     4063.73    227.68 o 
  -4  16   3      371.74      260.72     41.03 o 
  -3  16   3      353.13      320.55     45.92 o 
  -2  16   3     1108.14     1168.84     86.04 o 
  -1  16   3     5194.61     5229.78    153.71 o 
   0  16   3     4001.40     3232.72    135.52 o 
   1  16   3     5717.70     5656.28    173.30 o 
   2  16   3      161.30      103.85     29.78 o 
   3  16   3       48.65      134.83     44.99 o 
   4  16   3       24.91        1.77     27.57 o 
   5  16   3     1810.38     2504.15    110.09 o 
   6  16   3     1728.34     1884.50     90.75 o 
   7  16   3      709.69      795.77     89.16 o 
   8  16   3      103.36       99.21     87.32 o 
   9  16   3      169.89      259.55     78.39 o 
  10  16   3       64.83       46.46    129.27 o 
  11  16   3        1.30       77.09    164.91 o 
 -12  17   3      130.65       98.52     95.81 o 
 -11  17   3      670.74      735.63    185.02 o 
 -10  17   3      341.80      295.31     94.69 o 
  -9  17   3      273.84      368.81    107.48 o 
  -8  17   3      576.21      686.64    127.23 o 
  -7  17   3      299.28      203.29     63.10 o 
  -6  17   3      289.22      370.73     86.64 o 
  -5  17   3      747.66      717.40    138.76 o 
  -4  17   3     4799.06     5079.49    186.78 o 
  -3  17   3     4453.97     4402.58    128.48 o 
  -2  17   3     1183.81     1176.43     67.86 o 
  -1  17   3     3456.88     3192.74    149.42 o 
   0  17   3    10134.19    10227.31    194.71 o 
   1  17   3      128.63       84.55     29.30 o 
   2  17   3     1801.81     1699.94    152.94 o 
   3  17   3     7357.01     8196.35    196.25 o 
   4  17   3      518.01      396.65     64.42 o 
   5  17   3     1478.08     1419.58    150.08 o 
   6  17   3     2061.13     2132.68    279.00 o 
   7  17   3        1.41       -8.02     40.55 o 
   8  17   3     1218.80     1213.82    228.86 o 
   9  17   3      775.23      982.96    278.48 o 
  10  17   3        7.61       62.15    130.41 o 
  11  17   3       23.31      110.31    150.31 o 
 -12  18   3       12.16     -142.85    181.31 o 
 -11  18   3       31.97       92.19     82.31 o 
 -10  18   3      549.56      704.59    178.10 o 
  -9  18   3      238.67      418.10     95.40 o 
  -8  18   3      377.14      469.07     99.23 o 
  -7  18   3      111.16      105.98     71.00 o 
  -6  18   3      234.60      283.83     76.22 o 
  -5  18   3     1126.75     1132.70    144.89 o 
  -4  18   3     1143.08     1208.96    103.70 o 
  -3  18   3     9252.32     9339.07    170.21 o 
  -2  18   3      448.67      367.29     64.26 o 
  -1  18   3      262.26      193.86     51.58 o 
   0  18   3       27.77        9.01     58.60 o 
   1  18   3       55.07       92.57     46.49 o 
   2  18   3      285.40      318.44     54.59 o 
   3  18   3     2754.00     2780.59    129.48 o 
   4  18   3      139.21      152.84     35.43 o 
   5  18   3       24.39       31.31     31.30 o 
   6  18   3       57.14       32.17     55.30 o 
   7  18   3      727.68      538.94    112.91 o 
   8  18   3      297.03      308.95    112.84 o 
   9  18   3      463.00      395.19    120.03 o 
  10  18   3        3.61      172.12     85.59 o 
  11  18   3       12.27      298.58     97.84 o 
 -12  19   3      139.47      316.04    156.65 o 
 -11  19   3      145.07      222.37     98.67 o 
 -10  19   3        6.94       23.39     93.18 o 
  -9  19   3      237.64      224.70     70.09 o 
  -8  19   3      716.51      578.68    123.93 o 
  -7  19   3     1308.74     1115.88    181.40 o 
  -6  19   3     5777.77     6363.71    250.66 o 
  -5  19   3     1652.56     1809.45    247.30 o 
  -4  19   3        2.41       60.57     36.52 o 
  -3  19   3     6632.99     7184.14    179.36 o 
  -2  19   3     4311.48     4822.09    130.01 o 
  -1  19   3       19.40       43.82     67.39 o 
   0  19   3       10.50       47.66     55.51 o 
   1  19   3      469.46      476.10     72.85 o 
   2  19   3      461.41      412.73     62.08 o 
   3  19   3     1701.42     1662.91    142.06 o 
   4  19   3     6923.22     7389.14    248.97 o 
   5  19   3      200.69      182.10    106.73 o 
   6  19   3       46.86       45.18     54.09 o 
   7  19   3       47.56      126.79     61.94 o 
   8  19   3       14.94        6.05     69.79 o 
   9  19   3      562.88      617.50    169.38 o 
  10  19   3       11.06       98.25     96.64 o 
  11  19   3       37.29      265.40    161.87 o 
 -12  20   3        5.87       82.54    218.95 o 
 -11  20   3       21.75       92.36     89.47 o 
 -10  20   3        9.39      -10.57    110.12 o 
  -9  20   3        6.11      106.52     62.96 o 
  -8  20   3       51.43      213.17     79.08 o 
  -7  20   3       50.87      124.94     82.87 o 
  -6  20   3      894.38      699.92    129.70 o 
  -5  20   3      915.52      807.82    157.76 o 
  -4  20   3     1241.97     1176.48     98.17 o 
  -3  20   3      415.40      257.03     47.75 o 
  -2  20   3     1466.38     1332.16    101.70 o 
  -1  20   3     1036.52      923.30    111.59 o 
   0  20   3      111.79      113.78     51.27 o 
   1  20   3      245.96      233.47     59.20 o 
   2  20   3     2238.61     2497.95    176.10 o 
   3  20   3     1424.80     1382.82    126.41 o 
   4  20   3     5029.70     5876.70    124.16 o 
   5  20   3        3.84       64.72     98.67 o 
   6  20   3      162.82      174.99     61.65 o 
   7  20   3       22.04       68.17     64.26 o 
   8  20   3      520.66      563.99    125.46 o 
   9  20   3        1.46        6.30     50.50 o 
  10  20   3      522.05      520.98    105.60 o 
 -11  21   3       56.32       76.78     51.03 o 
 -10  21   3      708.05      529.54    178.14 o 
  -9  21   3        4.75       88.65     77.34 o 
  -8  21   3      847.46      822.18    166.84 o 
  -7  21   3      695.97      678.18    138.69 o 
  -6  21   3     2543.88     2217.97    299.47 o 
  -5  21   3      593.76      864.74    126.38 o 
  -4  21   3     6933.77     8026.98    204.05 o 
  -3  21   3      958.87      944.02    126.01 o 
  -2  21   3      349.20      252.26     65.88 o 
  -1  21   3       11.61       46.60     46.59 o 
   0  21   3      278.43      234.77     51.49 o 
   1  21   3      316.07      277.26     51.19 o 
   2  21   3    15253.66    15844.26    213.82 o 
   3  21   3      216.01      246.38     50.26 o 
   4  21   3     3163.95     3434.17    175.34 o 
   5  21   3      452.97      375.84     99.25 o 
   6  21   3      111.85      149.42     71.46 o 
   7  21   3       36.01      146.66     73.90 o 
   8  21   3      664.35      589.54    113.01 o 
   9  21   3       10.56       37.09     95.05 o 
  10  21   3       41.32      213.43    131.58 o 
 -11  22   3        1.11      182.62     82.34 o 
 -10  22   3       75.12      103.54    118.35 o 
  -9  22   3       42.26      126.78     62.83 o 
  -8  22   3      447.99      224.97     73.39 o 
  -7  22   3      114.48      174.64     68.44 o 
  -6  22   3     2219.95     2369.48    383.56 o 
  -5  22   3      368.94      239.84     70.75 o 
  -4  22   3     5334.18     5081.08    174.73 o 
  -3  22   3     1006.16     1126.69    117.76 o 
  -2  22   3     4045.59     3815.13    129.25 o 
  -1  22   3     2090.32     2348.66    189.44 o 
   0  22   3     1806.40     1911.89    150.48 o 
   1  22   3     1145.93     1098.11    150.38 o 
   2  22   3     1331.74     1185.86    133.53 o 
   3  22   3      865.12      733.80    116.26 o 
   4  22   3        7.73        8.02     81.86 o 
   5  22   3       11.12       90.33     57.97 o 
   6  22   3       18.32      -21.43     64.25 o 
   7  22   3        0.30      143.43     81.27 o 
   8  22   3        1.95       39.43     83.64 o 
   9  22   3      276.40      270.81    119.35 o 
  10  22   3        0.62       39.69    127.80 o 
 -11  23   3       29.61      134.35    113.66 o 
 -10  23   3       67.04       85.29     97.86 o 
  -9  23   3      236.02      -70.04    134.30 o 
  -8  23   3     1101.38      933.97    175.80 o 
  -7  23   3     2094.54     2146.80    369.08 o 
  -6  23   3     1985.34     2170.67    301.88 o 
  -5  23   3      111.61      142.75     59.64 o 
  -4  23   3     3689.84     4047.72    124.44 o 
  -3  23   3     2952.88     2904.69    285.85 o 
  -2  23   3     5677.52     5888.27    237.97 o 
  -1  23   3       48.95      125.15     64.53 o 
   0  23   3     5751.49     6167.09    219.42 o 
   1  23   3       76.65      133.78     45.68 o 
   2  23   3      166.47       88.87     45.13 o 
   3  23   3       97.84       65.60     46.67 o 
   4  23   3     2473.86     2217.08    352.56 o 
   5  23   3       61.06      163.01     86.54 o 
   6  23   3      918.80      885.92    137.11 o 
   7  23   3       16.48      182.42     98.88 o 
   8  23   3       80.87      196.36     96.76 o 
   9  23   3      293.27      423.73    130.00 o 
  10  23   3        0.01      141.68    161.06 o 
 -11  24   3        6.21      188.19    161.58 o 
 -10  24   3        2.89       18.82    125.70 o 
  -9  24   3       35.56      143.94    148.78 o 
  -8  24   3        7.01       74.17     97.95 o 
  -7  24   3     1125.87     1022.88    206.25 o 
  -6  24   3       56.10      132.30     84.02 o 
  -5  24   3      515.68      363.86     97.06 o 
  -4  24   3       38.52       45.45     64.72 o 
  -3  24   3        7.86       74.13     56.07 o 
  -2  24   3      523.97      422.34     74.12 o 
  -1  24   3      155.34      206.98     53.31 o 
   0  24   3      582.56      662.98     95.17 o 
   1  24   3      203.10      175.23     47.54 o 
   2  24   3      202.93      172.69     66.88 o 
   3  24   3       19.61       90.93     43.39 o 
   4  24   3      177.80      183.31     80.49 o 
   5  24   3      353.75      377.23     91.29 o 
   6  24   3     1500.75     1623.66    269.56 o 
   7  24   3      173.47      137.58    102.14 o 
   8  24   3        4.31       93.50    106.26 o 
   9  24   3        1.54      199.42     69.54 o 
 -10  25   3      145.89      208.13     81.18 o 
  -9  25   3       98.44      141.96     78.28 o 
  -8  25   3       38.02       27.32    121.11 o 
  -7  25   3      914.93      888.86    172.77 o 
  -6  25   3       10.74       36.50     73.07 o 
  -5  25   3      406.54      246.16    104.30 o 
  -4  25   3     5513.77     5775.85    412.26 o 
  -3  25   3     1155.52     1059.77    169.67 o 
  -2  25   3        1.34      114.60     54.88 o 
  -1  25   3     3185.02     3454.53    167.43 o 
   0  25   3      324.95      357.97     81.94 o 
   1  25   3      198.67      196.02     56.18 o 
   2  25   3     1127.71     1213.40    166.46 o 
   3  25   3       32.45      111.02     56.17 o 
   4  25   3        0.02      -22.02     57.19 o 
   5  25   3     2477.87     2225.24    351.40 o 
   6  25   3      171.39      272.32     92.28 o 
   7  25   3     1207.12     1134.04    225.36 o 
   8  25   3        4.05        7.17    121.55 o 
   9  25   3       25.80      161.01     55.49 o 
 -10  26   3       64.37      180.93     70.52 o 
  -9  26   3       57.22      -19.37    120.50 o 
  -8  26   3      138.05      192.67     82.79 o 
  -7  26   3      267.10      317.81     96.33 o 
  -6  26   3       57.29      175.62    101.73 o 
  -5  26   3      704.87      559.87    107.18 o 
  -4  26   3      237.22      174.63     97.59 o 
  -3  26   3      611.78      454.68     85.70 o 
  -2  26   3     1204.98      977.25    141.01 o 
  -1  26   3     1278.72     1311.70    166.16 o 
   0  26   3     1769.83     1677.01    167.23 o 
   1  26   3     1607.83     1485.39    181.92 o 
   2  26   3       38.62      110.83     72.09 o 
   3  26   3        0.13       23.37     69.73 o 
   4  26   3      299.97      338.24     89.95 o 
   5  26   3       26.88       38.77     80.68 o 
   6  26   3       11.01      117.12     77.13 o 
   7  26   3       66.77      -79.13     97.61 o 
   8  26   3        1.83      229.54    103.63 o 
   9  26   3       15.45      172.80    107.50 o 
  -9  27   3      360.39      391.34     85.83 o 
  -8  27   3      304.28      268.03     95.87 o 
  -7  27   3        7.94      145.42     59.99 o 
  -6  27   3      410.76      340.60    110.62 o 
  -5  27   3       30.93      107.95     89.23 o 
  -4  27   3     2070.48     2309.88    345.73 o 
  -3  27   3      245.12      272.22     99.40 o 
  -2  27   3     1646.49     1517.19    213.69 o 
  -1  27   3      807.12      541.41    108.71 o 
   0  27   3     2035.33     1803.29    248.33 o 
   1  27   3       71.57       63.60     59.07 o 
   2  27   3     1421.16     1568.42    228.13 o 
   3  27   3       53.99      184.70     58.35 o 
   4  27   3       10.67       84.86     85.64 o 
   5  27   3      410.12      466.21    107.97 o 
   6  27   3      994.73      746.65    156.04 o 
   7  27   3       97.08      218.24     99.91 o 
   8  27   3       50.43       57.38     80.65 o 
  -9  28   3       16.63      219.41     96.72 o 
  -8  28   3       88.34      133.09     97.73 o 
  -7  28   3      243.96      286.12     93.73 o 
  -6  28   3      158.01      193.36     75.42 o 
  -5  28   3        0.14       43.32     55.74 o 
  -4  28   3      171.97      176.24     94.65 o 
  -3  28   3      204.48      152.59     94.20 o 
  -2  28   3       80.39      144.46     50.29 o 
  -1  28   3       97.21      136.52     56.01 o 
   0  28   3      303.93      234.78     74.35 o 
   1  28   3       72.04      158.81     48.10 o 
   2  28   3      211.69      308.86     95.35 o 
   3  28   3      559.92      707.35    124.61 o 
   4  28   3      729.00      666.46    111.26 o 
   5  28   3        4.19      -21.31     89.59 o 
   6  28   3      269.33      295.15     85.92 o 
   7  28   3       46.96       15.09    100.85 o 
   8  28   3       17.30       75.08    108.10 o 
  -9  29   3       19.63      -39.08    122.11 o 
  -8  29   3        6.10      125.28     69.88 o 
  -7  29   3      758.32      602.58    119.57 o 
  -6  29   3        1.94      128.38     98.20 o 
  -5  29   3      178.19       18.20    111.95 o 
  -4  29   3       29.22       70.37     98.01 o 
  -3  29   3        8.01      130.64     86.79 o 
  -2  29   3     1424.94     1560.33    238.63 o 
  -1  29   3      783.47      805.17    124.85 o 
   0  29   3      286.34      274.64     76.78 o 
   1  29   3      257.34      190.19     46.35 o 
   2  29   3      410.10      480.28    116.58 o 
   3  29   3      699.51      455.28     94.91 o 
   4  29   3      760.34      561.08    107.72 o 
   5  29   3      180.32       96.60     75.19 o 
   6  29   3        0.48      -88.20     88.20 o 
   7  29   3      202.52      149.72    131.27 o 
  -8  30   3       31.40      132.70     80.92 o 
  -7  30   3        3.93      107.85     78.91 o 
  -6  30   3        1.92      -88.44    100.23 o 
  -5  30   3       32.81      221.74     87.24 o 
  -4  30   3       13.49      198.09     89.63 o 
  -3  30   3      389.71      295.73     97.55 o 
  -2  30   3        0.11       73.45     69.67 o 
  -1  30   3       27.97       63.97     52.74 o 
   0  30   3      215.11      217.70     53.53 o 
   1  30   3        1.43       46.79     90.27 o 
   2  30   3       77.93       99.51    116.83 o 
   3  30   3      534.10      381.26    132.13 o 
   4  30   3       29.15       26.46     87.40 o 
   5  30   3        0.23      143.44     67.02 o 
   6  30   3       67.71      112.80    101.09 o 
   7  30   3        2.09      -81.00    119.43 o 
  -7  31   3      379.25      331.21    101.09 o 
  -6  31   3      505.26      581.17    170.36 o 
  -5  31   3       71.76      185.71     82.68 o 
  -4  31   3        5.95       85.45     62.69 o 
  -3  31   3      115.73      119.04     79.50 o 
  -2  31   3      246.37      184.54     76.21 o 
  -1  31   3      189.42      229.80     63.42 o 
   0  31   3     1561.76     1243.40    225.33 o 
   1  31   3      318.14      243.90     74.68 o 
   2  31   3      120.17      158.21     90.48 o 
   3  31   3      680.89      617.48    164.90 o 
   4  31   3       20.56      136.04     55.39 o 
   5  31   3       80.31      182.53     80.05 o 
   6  31   3      593.75      363.09    278.96 o 
  -7  32   3        3.18       17.23     79.88 o 
  -6  32   3       18.50       88.01    100.36 o 
  -5  32   3      485.85      321.79     90.15 o 
  -4  32   3       28.69      124.29     87.33 o 
  -3  32   3        0.58       70.93     83.03 o 
  -2  32   3       46.52      222.29     64.37 o 
  -1  32   3      887.80      667.86    147.19 o 
   0  32   3      148.53      121.44     76.31 o 
   1  32   3      127.32      100.92     99.96 o 
   2  32   3       31.41       24.44     72.69 o 
   3  32   3       55.73      145.40    107.45 o 
   4  32   3      154.48      236.90     64.14 o 
   5  32   3        2.63       33.10     68.61 o 
   6  32   3        3.43       56.87     88.81 o 
  -6  33   3      318.32      278.53     98.48 o 
  -5  33   3       46.62      238.12     80.54 o 
  -4  33   3      118.46      249.71     87.69 o 
  -3  33   3        8.18      202.09     82.33 o 
  -2  33   3       12.10       83.45     77.48 o 
  -1  33   3        0.70      -44.35     72.86 o 
   0  33   3      389.41      428.95    147.51 o 
   1  33   3       21.14      -56.30     94.62 o 
   2  33   3       24.49       48.96     86.20 o 
   3  33   3      372.93      325.80     79.58 o 
   4  33   3       65.81      182.93     79.93 o 
   5  33   3        7.43      118.49     51.50 o 
  -5  34   3       28.35      -11.43     86.88 o 
  -4  34   3        8.61      163.55     84.80 o 
  -3  34   3        0.70       95.87     99.64 o 
  -2  34   3       13.54       65.62     57.88 o 
  -1  34   3       24.77      244.06     98.57 o 
   0  34   3       15.88      155.70    101.41 o 
   1  34   3      125.22      187.52     86.00 o 
   2  34   3      170.82      130.13     62.10 o 
   3  34   3       22.09      137.48     75.03 o 
   4  34   3        0.51        1.85     67.86 o 
  -4  35   3      306.03      256.07     98.61 o 
  -3  35   3      138.60      105.96     78.69 o 
  -2  35   3        3.79      226.41     81.10 o 
  -1  35   3      793.31      624.32    158.72 o 
   0  35   3      136.02       39.53     81.70 o 
   1  35   3       34.42      113.87     80.61 o 
   2  35   3       12.16      147.03     74.95 o 
   3  35   3       63.15      246.11     64.28 o 
  -3  36   3      308.35      283.71     94.09 o 
  -2  36   3        1.57      178.07    108.31 o 
  -1  36   3        0.09      -87.27    132.61 o 
   0  36   3      160.85       -5.84     91.41 o 
   1  36   3       37.74      169.03     85.39 o 
   2  36   3        7.00      187.88     79.47 o 
 -14   0   4       25.28      306.52    213.38 o 
 -12   0   4      165.76        7.48    131.22 o 
 -10   0   4     1638.90     1444.38    283.28 o 
  -8   0   4      920.33      993.78    177.79 o 
  -6   0   4       29.04       70.59     40.71 o 
  -4   0   4      359.19      346.35     61.43 o 
  -2   0   4     5408.62     5617.84    105.02 o 
   0   0   4     3797.08     4645.92    149.19 o 
   2   0   4    10733.05    11780.58    120.45 o 
   4   0   4     8618.17     8164.46    227.26 o 
   6   0   4    30576.01    32243.02    573.76 o 
   8   0   4      787.60      455.80    137.31 o 
  10   0   4       25.86       98.10     68.45 o 
  12   0   4      976.55     1308.30    525.60 o 
 -14   1   4      104.77      187.01    155.02 o 
 -13   1   4      215.55      250.90     93.71 o 
 -12   1   4       14.52      162.17     62.82 o 
 -11   1   4      978.01     1109.06    212.91 o 
 -10   1   4     7908.47     8911.71    137.07 o 
  -9   1   4       78.81       64.04     59.76 o 
  -8   1   4       24.96       60.95     41.17 o 
  -7   1   4    11198.35    11285.71    303.99 o 
  -6   1   4     5627.89     5729.17    172.43 o 
  -5   1   4      692.32      706.69     63.65 o 
  -4   1   4    13695.43    13184.58    113.83 o 
  -3   1   4    23629.69    23061.02    178.79 o 
  -2   1   4     1170.92     1303.53     36.93 o 
  -1   1   4    95489.71    93766.38    462.68 o 
   0   1   4      932.43      943.89     40.10 o 
   1   1   4    10624.40     9103.60    102.86 o 
   2   1   4    15675.23    14743.77    104.99 o 
   3   1   4     2543.90     2478.73     50.23 o 
   4   1   4        9.00       35.88     12.26 o 
   5   1   4      705.97      604.84     71.22 o 
   6   1   4     2600.56     2586.72     71.44 o 
   7   1   4     1192.65     1386.79    217.94 o 
   8   1   4       80.64      153.33     61.22 o 
   9   1   4       12.91       96.05     78.54 o 
  10   1   4      786.90      575.35    175.44 o 
  11   1   4       10.93       31.07     62.13 o 
  12   1   4       56.61       87.55     58.85 o 
 -14   2   4        0.39     -139.06    355.47 o 
 -13   2   4      274.37      431.88    142.78 o 
 -12   2   4       23.94      107.44     75.75 o 
 -11   2   4      262.78      138.94     82.75 o 
 -10   2   4        2.45       99.10     51.08 o 
  -9   2   4       91.78       29.28     45.74 o 
  -8   2   4      716.67      546.10     81.16 o 
  -7   2   4     1292.88     1424.64    115.43 o 
  -6   2   4     1562.33     1533.56     72.07 o 
  -5   2   4    12926.21    13538.99    169.88 o 
  -4   2   4     1963.36     1786.29     67.27 o 
  -3   2   4     1520.45     1572.11     50.21 o 
  -2   2   4     5632.98     5703.65     64.75 o 
  -1   2   4    17117.43    16587.72    122.79 o 
   0   2   4    28117.49    29020.55    241.66 o 
   1   2   4    13385.76    12857.00     96.71 o 
   2   2   4      604.91      530.63     44.06 o 
   3   2   4      864.16      939.64     58.52 o 
   4   2   4     3314.09     3272.93     48.33 o 
   5   2   4    11438.65    11239.19    162.22 o 
   6   2   4      934.05      896.44     87.46 o 
   7   2   4      836.82      746.48    103.83 o 
   8   2   4     1173.21     1119.58    156.40 o 
   9   2   4     1198.33     1131.20    154.60 o 
  10   2   4      383.41      271.89     92.88 o 
  11   2   4      575.82      551.63    149.04 o 
  12   2   4        6.46       84.06     79.94 o 
 -14   3   4      273.29      406.57    139.92 o 
 -13   3   4      228.41      332.34     74.64 o 
 -12   3   4        8.32      179.26     72.40 o 
 -11   3   4      257.55      387.27     88.91 o 
 -10   3   4     7622.05     8245.05    227.26 o 
  -9   3   4     2016.39     1780.94    163.13 o 
  -8   3   4     3489.85     3178.92    152.27 o 
  -7   3   4      557.11      559.32     94.24 o 
  -6   3   4     4172.86     4162.99     81.12 o 
  -5   3   4     4045.82     3648.17     81.69 o 
  -4   3   4    60036.02    58704.98    395.14 o 
  -3   3   4        4.32       24.79     21.46 o 
  -2   3   4    18191.90    19701.54    179.74 o 
  -1   3   4     6215.13     6813.60     73.31 o 
   0   3   4    15188.12    16326.19    137.30 o 
   1   3   4       80.64       78.61     16.71 o 
   2   3   4    18675.70    17197.63    116.82 o 
   3   3   4    16604.67    17457.40    162.93 o 
   4   3   4     4373.20     4425.95     48.86 o 
   5   3   4     1188.99     1029.23     85.76 o 
   6   3   4      919.31      868.71     76.78 o 
   7   3   4      110.61       86.06     47.25 o 
   8   3   4     2984.85     3206.06    177.18 o 
   9   3   4      122.57      101.33     57.93 o 
  10   3   4      117.24      129.28     74.73 o 
  11   3   4      143.47      118.57     57.78 o 
  12   3   4      185.45       93.36     72.62 o 
 -14   4   4       29.76      114.45     99.12 o 
 -13   4   4      219.68      309.52     75.42 o 
 -12   4   4      564.21      472.17    119.42 o 
 -11   4   4      221.76      300.40     72.03 o 
 -10   4   4      409.26      147.53     57.46 o 
  -9   4   4       57.32       85.40     35.49 o 
  -8   4   4      121.12      109.71     48.27 o 
  -7   4   4     2674.19     2570.42     99.46 o 
  -6   4   4      467.22      420.72     54.41 o 
  -5   4   4     7673.12     7718.75    145.31 o 
  -4   4   4      668.11      569.16     50.43 o 
  -3   4   4      317.41      272.11     36.69 o 
  -2   4   4       89.27      114.87     17.65 o 
  -1   4   4    16846.47    16238.81    120.99 o 
   0   4   4    23990.58    21863.09    149.51 o 
   1   4   4     5813.97     6159.64     65.86 o 
   2   4   4     7517.64     8418.03    101.31 o 
   3   4   4      104.10       60.94     16.21 o 
   4   4   4     5992.69     5818.62     63.85 o 
   5   4   4      727.65      768.62     89.06 o 
   6   4   4     8335.77     9024.83    253.51 o 
   7   4   4     1985.73     1950.51    104.68 o 
   8   4   4        7.32       37.77     66.92 o 
   9   4   4     1134.84     1381.90    211.89 o 
  10   4   4      374.72      381.99     86.02 o 
  11   4   4      227.69      233.38     76.52 o 
  12   4   4      338.18      237.04    126.72 o 
 -14   5   4      533.29      550.88    156.97 o 
 -13   5   4     1449.39      986.75    314.99 o 
 -12   5   4       47.16       59.36     90.02 o 
 -11   5   4      957.95      960.09    155.42 o 
 -10   5   4      154.46      151.29     49.92 o 
  -9   5   4       35.60       41.47     71.62 o 
  -8   5   4        6.59       -4.56     50.55 o 
  -7   5   4    11497.78    11350.73    259.95 o 
  -6   5   4     2711.09     2507.35     94.77 o 
  -5   5   4    11378.89    10394.27    175.58 o 
  -4   5   4      559.89      632.62     63.09 o 
  -3   5   4    10117.86     9840.35    127.19 o 
  -2   5   4     3229.61     2937.10     52.94 o 
  -1   5   4       48.46      113.93     22.07 o 
   0   5   4    11911.25    11221.04     92.16 o 
   1   5   4    37982.31    38082.18    192.43 o 
   2   5   4     4113.48     4453.44     54.10 o 
   3   5   4    12733.81    13178.47    160.16 o 
   4   5   4      992.89     1049.10     66.28 o 
   5   5   4      235.32      277.99     29.61 o 
   6   5   4      502.43      460.69     68.34 o 
   7   5   4        2.10       40.03     33.72 o 
   8   5   4      155.22      144.44     62.15 o 
   9   5   4      201.66      243.47     70.33 o 
  10   5   4      148.71      218.42     79.97 o 
  11   5   4       17.61       16.67    113.24 o 
  12   5   4        1.45      116.33     83.89 o 
 -14   6   4        5.23       80.49     95.44 o 
 -13   6   4      375.56      362.57    151.31 o 
 -12   6   4       50.37       67.67    115.28 o 
 -11   6   4       24.36      100.73     56.40 o 
 -10   6   4      123.45       94.29     48.36 o 
  -9   6   4      338.49      167.43     43.69 o 
  -8   6   4     1139.02     1146.77    110.88 o 
  -7   6   4     7625.00     8131.31    202.90 o 
  -6   6   4     5128.37     4685.99    123.43 o 
  -5   6   4       47.33       84.74     27.02 o 
  -4   6   4     6243.23     5848.50     96.31 o 
  -3   6   4      599.66      678.15     67.44 o 
  -2   6   4     3017.44     2877.11     42.60 o 
  -1   6   4    18075.42    18112.52    153.38 o 
   0   6   4     9758.00     9555.01     85.93 o 
   1   6   4     7660.41     7233.68     91.85 o 
   2   6   4     4795.80     3781.96     87.40 o 
   3   6   4     1624.84     1795.90     62.40 o 
   4   6   4     2399.04     2497.11     51.50 o 
   5   6   4     2827.51     3158.54     63.32 o 
   6   6   4      235.25      137.71     49.66 o 
   7   6   4       44.32       83.21     52.57 o 
   8   6   4     2247.44     2785.15    216.30 o 
   9   6   4      264.07      172.52     87.32 o 
  10   6   4      139.14      103.35     67.23 o 
  11   6   4        1.00       23.81    166.55 o 
  12   6   4       92.25      154.83     92.34 o 
 -14   7   4      979.48      750.83    268.44 o 
 -13   7   4      170.00      180.33    114.42 o 
 -12   7   4      198.49      267.89    120.10 o 
 -11   7   4     1060.19      896.63    146.54 o 
 -10   7   4      875.55     1040.30    147.67 o 
  -9   7   4       54.66      120.90     57.84 o 
  -8   7   4     4493.48     4349.19    137.29 o 
  -7   7   4     1049.76     1052.34    122.56 o 
  -6   7   4    11389.08    11977.12    197.89 o 
  -5   7   4     4637.94     4502.97    114.78 o 
  -4   7   4       42.49       58.25     24.12 o 
  -3   7   4    16650.45    16771.71    136.76 o 
  -2   7   4     1734.07     1476.38     51.08 o 
  -1   7   4    23548.84    22902.02    171.66 o 
   0   7   4    50069.14    49704.02    297.02 o 
   1   7   4     3236.80     3583.64     51.39 o 
   2   7   4      226.97      321.72     36.93 o 
   3   7   4    35884.80    37421.57    330.97 o 
   4   7   4      138.60      155.63     25.41 o 
   5   7   4     3073.54     3026.96     54.54 o 
   6   7   4     2977.36     3157.87    127.27 o 
   7   7   4       71.23      110.22     51.96 o 
   8   7   4      550.49      480.69     81.45 o 
   9   7   4       36.04       36.74     58.43 o 
  10   7   4      116.27       76.87     84.74 o 
  11   7   4      189.43      -39.25    110.62 o 
  12   7   4       78.85      -24.84    125.11 o 
 -14   8   4       67.68     -192.47    304.62 o 
 -13   8   4      462.75      663.35    174.87 o 
 -12   8   4      228.81      307.37    118.16 o 
 -11   8   4      289.34      452.21    158.13 o 
 -10   8   4      268.84      285.43     42.28 o 
  -9   8   4      150.99      160.38     53.25 o 
  -8   8   4     1334.72     1028.39    145.18 o 
  -7   8   4       19.95       14.97     22.80 o 
  -6   8   4     3839.53     4063.19    139.53 o 
  -5   8   4       78.30      128.53     39.81 o 
  -4   8   4     4196.27     3896.57     99.13 o 
  -3   8   4     6598.13     6470.50     99.35 o 
  -2   8   4     2157.49     2363.27     52.93 o 
  -1   8   4     4422.27     4400.85     71.85 o 
   0   8   4       55.66       92.22     25.09 o 
   1   8   4      962.59     1083.55     53.23 o 
   2   8   4     7283.82     7574.76     98.99 o 
   3   8   4     3207.99     2886.29     61.06 o 
   4   8   4     2081.90     1877.90     73.59 o 
   5   8   4     1976.84     2195.90     55.47 o 
   6   8   4       19.46       -3.39     43.39 o 
   7   8   4       50.28       60.22     49.61 o 
   8   8   4      102.75      119.53     39.70 o 
   9   8   4      772.61      657.36    147.47 o 
  10   8   4      223.69      107.34    102.29 o 
  11   8   4       10.62      172.72    114.99 o 
  12   8   4        6.25      118.94    107.15 o 
 -13   9   4      367.07      360.97    119.34 o 
 -12   9   4        2.89      159.95    137.89 o 
 -11   9   4      785.87      575.77    161.56 o 
 -10   9   4     1191.89     1274.03    147.29 o 
  -9   9   4      228.90      202.69     39.18 o 
  -8   9   4     6423.97     7310.55    146.68 o 
  -7   9   4       16.84       51.85     25.62 o 
  -6   9   4     9587.03     9987.10    176.70 o 
  -5   9   4     2979.11     3022.54     95.23 o 
  -4   9   4     1514.43     1411.86     93.05 o 
  -3   9   4     3577.14     3610.27     85.45 o 
  -2   9   4    41376.21    42746.76    307.26 o 
  -1   9   4      421.04      442.87     41.39 o 
   0   9   4    16998.08    16743.14    136.33 o 
   1   9   4     3008.77     2953.91     57.33 o 
   2   9   4       21.79       14.86     22.09 o 
   3   9   4     7242.91     8092.93    136.51 o 
   4   9   4     5389.51     5753.61    115.31 o 
   5   9   4      264.94      256.91     36.72 o 
   6   9   4     3054.59     3178.47     77.77 o 
   7   9   4      369.57      374.34     75.36 o 
   8   9   4      555.37      521.65     87.51 o 
   9   9   4      292.69      229.52     77.21 o 
  10   9   4      227.18      260.71     96.53 o 
  11   9   4        0.15      107.55    134.90 o 
  12   9   4       13.44      164.88     65.26 o 
 -13  10   4       82.62      204.72    111.64 o 
 -12  10   4        4.90      154.17    105.03 o 
 -11  10   4        3.18       -6.36    150.43 o 
 -10  10   4       11.86      173.61     55.21 o 
  -9  10   4      202.02      121.76     51.81 o 
  -8  10   4      570.47      476.24     73.92 o 
  -7  10   4     1882.95     2052.99    145.11 o 
  -6  10   4      395.65      393.15     60.79 o 
  -5  10   4      509.61      538.02     69.63 o 
  -4  10   4     9041.62     8485.28    164.76 o 
  -3  10   4     1078.67     1446.21     87.91 o 
  -2  10   4     5236.20     5422.19    104.25 o 
  -1  10   4     6964.42     7393.50    113.69 o 
   0  10   4     9578.22     9764.79    117.79 o 
   1  10   4       21.76       26.35     21.56 o 
   2  10   4    23204.50    24141.04    240.21 o 
   3  10   4     3868.41     3497.92     64.12 o 
   4  10   4      878.66      970.60     95.97 o 
   5  10   4      830.03      685.03     78.22 o 
   6  10   4      909.14      899.44    101.43 o 
   7  10   4      519.36      613.85    103.77 o 
   8  10   4      778.48      754.16    148.17 o 
   9  10   4      574.92      788.08    241.71 o 
  10  10   4       46.32       89.04     84.72 o 
  11  10   4       74.08       34.86    125.05 o 
  12  10   4      281.53      298.56    102.46 o 
 -13  11   4      502.02      456.03    148.22 o 
 -12  11   4      142.88      178.75    111.02 o 
 -11  11   4     1421.89     1277.92    231.19 o 
 -10  11   4     1074.00     1018.97    176.87 o 
  -9  11   4       26.03      106.23     30.31 o 
  -8  11   4     1013.44     1037.66    122.57 o 
  -7  11   4     7936.05     7947.20    183.85 o 
  -6  11   4     1741.53     1792.24    108.15 o 
  -5  11   4     4799.91     5247.50    127.52 o 
  -4  11   4      697.77      657.74     94.03 o 
  -3  11   4    11723.28    11276.08    212.64 o 
  -2  11   4     5564.54     6189.52    101.10 o 
  -1  11   4    28797.99    29470.95    261.32 o 
   0  11   4      130.48      105.29     34.27 o 
   1  11   4      811.97     1116.82     72.56 o 
   2  11   4     3507.04     3624.66     74.61 o 
   3  11   4    20569.57    22292.84    270.11 o 
   4  11   4     2056.72     2205.60     61.94 o 
   5  11   4     8238.56     8842.39    181.70 o 
   6  11   4        2.25       28.03     26.30 o 
   7  11   4     1291.88      852.10    108.15 o 
   8  11   4      726.72      575.29    122.08 o 
   9  11   4      560.53      607.81    160.30 o 
  10  11   4        1.74      145.55    132.59 o 
  11  11   4       54.60      143.61     80.25 o 
  12  11   4      166.74      216.53    120.80 o 
 -13  12   4       10.11      114.13    141.04 o 
 -12  12   4      147.44      173.42    167.29 o 
 -11  12   4      101.41      185.32    101.49 o 
 -10  12   4      305.52      266.48     70.24 o 
  -9  12   4      461.24      296.52     75.33 o 
  -8  12   4      282.84      340.89     45.13 o 
  -7  12   4     1376.09     1449.68    108.21 o 
  -6  12   4      333.36      385.92     59.77 o 
  -5  12   4      797.93      788.35     94.90 o 
  -4  12   4      915.46      965.93     66.77 o 
  -3  12   4     1968.74     2070.99     94.18 o 
  -2  12   4     3154.95     3379.46    101.69 o 
  -1  12   4     3382.98     3761.91     80.89 o 
   0  12   4      203.84      148.65     37.35 o 
   1  12   4      716.74      688.29     68.50 o 
   2  12   4    10115.32    11169.94    288.53 o 
   3  12   4     1108.03     1084.36     87.37 o 
   4  12   4      249.74      177.74     38.04 o 
   5  12   4       97.53       81.19     28.63 o 
   6  12   4      820.63      778.58     93.36 o 
   7  12   4      723.99      653.00     89.53 o 
   8  12   4     3524.92     4218.85    242.67 o 
   9  12   4       54.21      154.53    145.37 o 
  10  12   4      289.75      331.13    123.20 o 
  11  12   4       67.15      -36.95    167.49 o 
 -13  13   4      126.40       29.76    154.31 o 
 -12  13   4      159.00      211.99    165.99 o 
 -11  13   4       68.54       32.27    171.28 o 
 -10  13   4     1091.59     1079.20    264.08 o 
  -9  13   4       67.94      190.02     79.65 o 
  -8  13   4     1067.87     1182.44    164.64 o 
  -7  13   4     2996.98     3095.23    155.83 o 
  -6  13   4        8.22       90.01     45.69 o 
  -5  13   4     4227.37     4187.25     96.12 o 
  -4  13   4     9771.01     9993.51    166.47 o 
  -3  13   4     3836.49     4054.29     99.60 o 
  -2  13   4     3992.63     3917.68    125.68 o 
  -1  13   4     2979.84     2851.61     86.68 o 
   0  13   4     1485.83     1681.42    189.28 o 
   1  13   4    15938.53    16384.01    214.22 o 
   2  13   4     2436.92     2606.45     98.82 o 
   3  13   4      911.51      865.20    113.51 o 
   4  13   4     1146.82     1193.38     86.92 o 
   5  13   4     1002.11     1124.14     96.68 o 
   6  13   4       38.52       59.33     33.45 o 
   7  13   4     1417.76     1481.99    206.20 o 
   8  13   4      105.68      185.42     73.73 o 
   9  13   4      215.09      353.78    127.93 o 
  10  13   4      125.53       70.44     70.95 o 
  11  13   4        2.93      195.53     87.48 o 
 -13  14   4       35.52      -13.09    160.00 o 
 -12  14   4        1.32      157.47     92.20 o 
 -11  14   4      198.52      234.35    108.41 o 
 -10  14   4       30.62       74.22     56.98 o 
  -9  14   4      300.26      159.54     58.82 o 
  -8  14   4      166.67      121.86     59.56 o 
  -7  14   4      485.77      349.33     90.15 o 
  -6  14   4       25.49       22.33     46.69 o 
  -5  14   4        1.79       55.56     26.94 o 
  -4  14   4     8514.88     9412.24    181.41 o 
  -3  14   4       19.37       42.65     27.97 o 
  -2  14   4      964.36     1012.83    135.53 o 
  -1  14   4        6.29      -18.35     40.64 o 
   0  14   4      107.61      114.82     42.06 o 
   1  14   4     1201.69     1256.24    133.75 o 
   2  14   4     6181.01     6671.81    152.59 o 
   3  14   4     5378.90     5832.14    112.38 o 
   4  14   4     1860.41     2300.74     76.67 o 
   5  14   4       64.54      134.97     31.73 o 
   6  14   4      630.48      698.12     93.27 o 
   7  14   4       29.36       40.19     56.67 o 
   8  14   4        7.23      122.28     80.07 o 
   9  14   4     2348.83     2675.42    600.16 o 
  10  14   4        2.09      111.43    118.74 o 
  11  14   4       71.06       94.71     91.88 o 
 -13  15   4      786.59      871.66    222.99 o 
 -12  15   4      256.90      114.90    154.67 o 
 -11  15   4      197.00      159.49     62.70 o 
 -10  15   4      122.77      142.41     55.97 o 
  -9  15   4       24.60       69.90     81.55 o 
  -8  15   4     1424.77     1696.90    204.52 o 
  -7  15   4    13848.05    14618.68    281.65 o 
  -6  15   4     3893.82     4337.63    145.58 o 
  -5  15   4      353.53      429.12     63.51 o 
  -4  15   4     4731.70     4397.85    154.60 o 
  -3  15   4     1202.38     1078.51     69.70 o 
  -2  15   4     1857.23     2035.81     77.17 o 
  -1  15   4    29055.56    29701.58    422.95 o 
   0  15   4      745.14      673.34     96.03 o 
   1  15   4     1020.36     1056.19    131.21 o 
   2  15   4     2957.88     2914.23     95.11 o 
   3  15   4     3630.56     4271.89    117.61 o 
   4  15   4      116.24      202.88     41.10 o 
   5  15   4     2007.79     2432.91     89.90 o 
   6  15   4      418.90      380.02     69.14 o 
   7  15   4      620.80      730.80    133.72 o 
   8  15   4       58.79       47.06     59.63 o 
   9  15   4      321.79      304.41    109.39 o 
  10  15   4        6.02     -140.09    150.09 o 
  11  15   4        2.03       64.04     98.33 o 
 -12  16   4      188.70      327.60    145.66 o 
 -11  16   4       58.70      234.22     93.63 o 
 -10  16   4      406.75      407.52     82.49 o 
  -9  16   4      169.54      163.52     61.47 o 
  -8  16   4      649.83      533.51    114.81 o 
  -7  16   4      766.98      643.65    134.22 o 
  -6  16   4        5.44       27.84     85.99 o 
  -5  16   4     2257.69     2059.94     76.37 o 
  -4  16   4       73.93       89.63     34.18 o 
  -3  16   4       15.99       26.12     33.95 o 
  -2  16   4      480.48      407.22     62.72 o 
  -1  16   4      765.04      767.02    105.23 o 
   0  16   4       30.74       60.79     47.30 o 
   1  16   4     2204.93     1918.82    120.64 o 
   2  16   4     8983.59     9591.21    174.19 o 
   3  16   4       72.89       26.87     30.67 o 
   4  16   4      338.06      389.14     65.22 o 
   5  16   4      407.64      315.55     70.06 o 
   6  16   4      820.27     1030.52     94.99 o 
   7  16   4      112.17      198.69     80.04 o 
   8  16   4     2155.64     2605.80    274.04 o 
   9  16   4       61.46      212.58    114.65 o 
  10  16   4      335.62      328.91    147.51 o 
  11  16   4      109.49      192.21    111.73 o 
 -12  17   4      118.80       91.26    137.09 o 
 -11  17   4     1095.28     1091.53    253.08 o 
 -10  17   4       77.67      180.10     94.99 o 
  -9  17   4       19.28      120.98     70.24 o 
  -8  17   4     1400.96     1454.96    271.52 o 
  -7  17   4    10736.82    10829.11    313.40 o 
  -6  17   4      801.07      612.49    102.03 o 
  -5  17   4       39.96       36.22     41.98 o 
  -4  17   4     3195.43     3161.15     85.31 o 
  -3  17   4      284.30      267.14     45.93 o 
  -2  17   4       57.79       21.45     46.60 o 
  -1  17   4    10825.05    10857.82    219.49 o 
   0  17   4     6226.33     6156.42    127.30 o 
   1  17   4      633.97      621.95     73.84 o 
   2  17   4      207.53      217.93     63.24 o 
   3  17   4      665.53      691.58     78.00 o 
   4  17   4      118.32       58.06     26.68 o 
   5  17   4      686.16      548.24    111.02 o 
   6  17   4        2.84       64.95     43.96 o 
   7  17   4        3.57       60.49     87.08 o 
   8  17   4       70.66       10.24     80.53 o 
   9  17   4       29.17      166.45    148.28 o 
  10  17   4       34.06      107.80    100.54 o 
  11  17   4       64.70       57.47    311.39 o 
 -12  18   4       46.37      250.96    104.57 o 
 -11  18   4        7.04       41.82     95.63 o 
 -10  18   4      349.11      380.78    107.29 o 
  -9  18   4       21.91       25.66     64.28 o 
  -8  18   4     1737.24     1864.31    236.27 o 
  -7  18   4      311.27      370.38     65.26 o 
  -6  18   4      193.52      236.03     80.23 o 
  -5  18   4      257.02      167.71     34.29 o 
  -4  18   4        7.41       69.12     26.40 o 
  -3  18   4      173.82      228.93     49.82 o 
  -2  18   4     1807.21     1938.54    156.84 o 
  -1  18   4      468.96      397.37     81.22 o 
   0  18   4      233.08      205.83     50.37 o 
   1  18   4        2.89       53.12     49.83 o 
   2  18   4      463.85      253.51     54.81 o 
   3  18   4     1088.72     1200.94    103.76 o 
   4  18   4      120.81      140.26     35.70 o 
   5  18   4      203.95      153.36     45.75 o 
   6  18   4     1471.52     1775.57    282.63 o 
   7  18   4       47.80      153.23     92.74 o 
   8  18   4        8.06       44.54     63.00 o 
   9  18   4     1098.78      977.41    252.36 o 
  10  18   4       15.28      176.49    104.86 o 
 -12  19   4        3.31       -4.68    158.13 o 
 -11  19   4       55.21      227.13    103.58 o 
 -10  19   4     1761.58     1853.52    381.87 o 
  -9  19   4      121.08      181.90     64.18 o 
  -8  19   4       23.70      172.10     65.39 o 
  -7  19   4      930.91      811.96    147.25 o 
  -6  19   4     1029.14      910.92    147.28 o 
  -5  19   4     2709.67     2599.52     74.47 o 
  -4  19   4     8538.67     9230.53    210.79 o 
  -3  19   4     6804.84     7045.81    160.89 o 
  -2  19   4      805.66      908.88    124.15 o 
  -1  19   4       50.44       70.96     55.68 o 
   0  19   4     3514.74     3577.47    116.31 o 
   1  19   4       78.46       69.20     38.01 o 
   2  19   4     3113.22     3522.60    132.59 o 
   3  19   4     3354.96     3712.15    125.33 o 
   4  19   4      339.95      183.00     55.28 o 
   5  19   4     1834.86     1975.25    275.94 o 
   6  19   4      998.89      910.48    173.09 o 
   7  19   4       37.44       90.43     78.28 o 
   8  19   4       51.64      194.18     56.57 o 
   9  19   4       74.17       80.46    117.44 o 
  10  19   4      118.24      257.99    121.63 o 
 -12  20   4       28.99      193.26     98.27 o 
 -11  20   4       19.10       92.43     90.61 o 
 -10  20   4      360.73      497.32    128.41 o 
  -9  20   4      134.12       92.71    122.41 o 
  -8  20   4       75.28      107.38     90.63 o 
  -7  20   4      111.00      111.67     70.41 o 
  -6  20   4      543.97      421.49     86.76 o 
  -5  20   4      651.92      535.79     89.86 o 
  -4  20   4      666.49      475.67     67.20 o 
  -3  20   4        5.29       61.86     34.22 o 
  -2  20   4      379.96      396.20     83.35 o 
  -1  20   4     6372.12     7446.10    197.97 o 
   0  20   4       54.65       54.40     52.28 o 
   1  20   4     1916.66     1714.37    207.69 o 
   2  20   4      411.01      395.83     92.49 o 
   3  20   4       78.45       99.26     53.95 o 
   4  20   4      420.98      289.66     64.74 o 
   5  20   4     4166.27     4815.54    225.16 o 
   6  20   4      733.87      647.21     95.97 o 
   7  20   4       89.86       67.07     74.40 o 
   8  20   4      168.77      332.64     85.03 o 
   9  20   4       37.80       82.73    128.24 o 
  10  20   4       18.23       61.69     78.15 o 
 -11  21   4      513.62      523.46    126.29 o 
 -10  21   4      194.72      274.78    100.61 o 
  -9  21   4       44.65       52.57    101.92 o 
  -8  21   4       77.96       84.39     62.42 o 
  -7  21   4      202.73      212.73    130.12 o 
  -6  21   4      887.37      823.56    159.13 o 
  -5  21   4     1349.19     1206.32    181.14 o 
  -4  21   4     4526.61     5047.33    195.66 o 
  -3  21   4       30.74      146.68     39.97 o 
  -2  21   4     4124.80     4362.13    154.32 o 
  -1  21   4     2148.64     2416.49    165.44 o 
   0  21   4       11.50       14.46     50.09 o 
   1  21   4      683.05      595.40     93.57 o 
   2  21   4     8123.16     8668.48    213.27 o 
   3  21   4      331.89      438.76     70.88 o 
   4  21   4     2062.18     1926.23    197.96 o 
   5  21   4     3682.60     3572.94    197.56 o 
   6  21   4       37.41       98.51     62.16 o 
   7  21   4      566.60      392.42    131.70 o 
   8  21   4      441.25      506.14    127.17 o 
   9  21   4       32.49       76.88    111.24 o 
  10  21   4       94.95      244.44    150.62 o 
 -11  22   4      228.48      379.02    138.00 o 
 -10  22   4      207.06      249.80     91.27 o 
  -9  22   4      489.47      504.32    115.75 o 
  -8  22   4     1329.33     1210.69    188.02 o 
  -7  22   4      479.86      495.02    119.90 o 
  -6  22   4       14.10      148.94     79.75 o 
  -5  22   4     3692.82     4336.22    187.90 o 
  -4  22   4     1538.38     1403.73    212.56 o 
  -3  22   4      666.66      664.27     93.71 o 
  -2  22   4     1598.13     1421.81    146.48 o 
  -1  22   4     1319.58     1260.05    157.88 o 
   0  22   4     4671.17     5131.30    161.09 o 
   1  22   4     1073.10      900.92    119.28 o 
   2  22   4     1064.52      848.69     96.09 o 
   3  22   4      674.18      608.87     92.62 o 
   4  22   4      149.87      119.69     70.76 o 
   5  22   4       60.26       44.84     95.76 o 
   6  22   4     1317.98     1438.34    265.95 o 
   7  22   4      259.54      246.04     92.70 o 
   8  22   4       40.49       66.18     92.70 o 
   9  22   4       17.25      116.39    121.60 o 
 -11  23   4       80.43      144.88     83.05 o 
 -10  23   4      434.83      331.74    112.44 o 
  -9  23   4       22.34       64.17     74.33 o 
  -8  23   4      505.19      374.35     76.73 o 
  -7  23   4       10.34       -3.60     91.54 o 
  -6  23   4     2537.02     2849.99    307.66 o 
  -5  23   4      135.36      157.11     92.09 o 
  -4  23   4      390.24      385.15     83.45 o 
  -3  23   4       20.47       60.10     55.31 o 
  -2  23   4     3965.95     4238.62    150.61 o 
  -1  23   4      124.96      110.29     50.17 o 
   0  23   4    15426.89    17893.41    219.67 o 
   1  23   4     3226.16     3531.74    194.57 o 
   2  23   4       26.84       39.05     52.27 o 
   3  23   4      324.10      352.93     69.09 o 
   4  23   4      748.04      792.88    129.86 o 
   5  23   4       48.82      130.17     63.62 o 
   6  23   4     1343.53     1335.11    196.35 o 
   7  23   4      837.62      705.36    133.83 o 
   8  23   4       85.01      144.45     70.52 o 
   9  23   4        0.28      124.98    125.94 o 
 -11  24   4      166.38      366.88    287.51 o 
 -10  24   4       12.00      -23.99    103.23 o 
  -9  24   4       64.57      180.92     77.25 o 
  -8  24   4      324.56      110.20    101.03 o 
  -7  24   4      464.17      467.43    100.64 o 
  -6  24   4      722.91      578.47    137.96 o 
  -5  24   4      108.03      186.72     73.62 o 
  -4  24   4      959.50      815.70    140.38 o 
  -3  24   4      812.42      818.79     99.04 o 
  -2  24   4     1022.91     1038.73    148.86 o 
  -1  24   4     3413.77     3663.86    183.92 o 
   0  24   4      349.76      223.02     61.56 o 
   1  24   4     1917.83     2123.32    192.07 o 
   2  24   4      970.99      994.53    131.88 o 
   3  24   4      506.45      562.82     93.95 o 
   4  24   4      116.30      209.08     67.67 o 
   5  24   4     1160.20     1207.24    209.70 o 
   6  24   4       11.98      125.99     56.48 o 
   7  24   4      374.84      371.66    135.04 o 
   8  24   4       47.74       -0.89     96.08 o 
   9  24   4      195.78       95.99    123.98 o 
 -10  25   4       98.74      237.27    104.60 o 
  -9  25   4       84.00      181.93     79.63 o 
  -8  25   4      307.26      306.39    125.68 o 
  -7  25   4      290.08      414.33     86.02 o 
  -6  25   4      755.58      820.95    163.37 o 
  -5  25   4       85.06      179.84     78.81 o 
  -4  25   4      636.11      605.72    131.90 o 
  -3  25   4      216.92      193.53     67.90 o 
  -2  25   4       26.64       84.80     41.83 o 
  -1  25   4        1.06      -21.29     73.90 o 
   0  25   4     2867.45     3549.56    245.20 o 
   1  25   4        3.94       73.56     46.60 o 
   2  25   4      793.91      797.86    140.74 o 
   3  25   4     1571.38     1505.88    218.05 o 
   4  25   4       90.76      209.84     67.08 o 
   5  25   4        2.13      135.59     78.14 o 
   6  25   4      188.81      117.38     71.48 o 
   7  25   4        7.07      172.87     79.32 o 
   8  25   4      121.49      155.42     97.26 o 
   9  25   4        9.75     -102.65    213.38 o 
 -10  26   4      171.98      188.01     86.53 o 
  -9  26   4      145.82      224.24     66.10 o 
  -8  26   4        1.34       52.41     70.51 o 
  -7  26   4      143.16      206.07     77.47 o 
  -6  26   4      952.12      947.06    162.97 o 
  -5  26   4      805.83      717.87    158.93 o 
  -4  26   4      188.88      210.55     95.94 o 
  -3  26   4        9.20       93.34     53.23 o 
  -2  26   4       71.09       38.51     51.01 o 
  -1  26   4        7.41        8.18     56.29 o 
   0  26   4     1444.04     1514.70    208.05 o 
   1  26   4        7.18      165.52     89.93 o 
   2  26   4      115.72      213.03     63.86 o 
   3  26   4      244.56      275.16     74.73 o 
   4  26   4      480.25      429.27    101.22 o 
   5  26   4      231.88      349.42    100.02 o 
   6  26   4        4.05       73.95     69.53 o 
   7  26   4        0.11      173.92     80.40 o 
   8  26   4       15.92      167.16     65.29 o 
  -9  27   4       64.84      103.55     93.74 o 
  -8  27   4      225.59      225.14     81.28 o 
  -7  27   4       91.44        8.40     80.11 o 
  -6  27   4       16.05       -8.32     96.59 o 
  -5  27   4     1088.06     1180.74    203.92 o 
  -4  27   4       88.19      174.47     75.49 o 
  -3  27   4      557.01      413.12    122.08 o 
  -2  27   4     2308.29     2655.55    167.49 o 
  -1  27   4      208.90      114.43     68.97 o 
   0  27   4      126.83       93.67     59.33 o 
   1  27   4      817.51      688.33    125.31 o 
   2  27   4      553.70      670.84    167.25 o 
   3  27   4      138.18       98.97     93.44 o 
   4  27   4       73.42      -24.55     98.25 o 
   5  27   4       23.99      153.05     64.01 o 
   6  27   4      193.15      340.42    133.76 o 
   7  27   4      178.39       33.23    112.05 o 
   8  27   4      166.89      170.56     88.31 o 
  -9  28   4       13.59       75.02     79.12 o 
  -8  28   4      156.82      250.25    106.02 o 
  -7  28   4      733.22      630.94    122.93 o 
  -6  28   4       67.71       67.02     78.65 o 
  -5  28   4        5.04      -29.10     74.36 o 
  -4  28   4       26.43      160.95     62.21 o 
  -3  28   4      410.90      391.18     88.34 o 
  -2  28   4       69.94      145.91     57.85 o 
  -1  28   4      811.19      743.48    121.62 o 
   0  28   4      410.95      514.91    105.32 o 
   1  28   4       24.14       47.19     63.36 o 
   2  28   4       62.80      272.41     68.24 o 
   3  28   4      167.51      128.13     93.97 o 
   4  28   4        1.65       66.85     88.55 o 
   5  28   4      521.83      513.47     99.57 o 
   6  28   4      484.98      544.39    153.69 o 
   7  28   4      133.77      199.42     67.13 o 
  -9  29   4      241.46      362.01    122.78 o 
  -8  29   4       33.98      192.62     65.93 o 
  -7  29   4       88.70      122.28     91.08 o 
  -6  29   4      139.30       69.55     83.72 o 
  -5  29   4      316.42      337.84     84.41 o 
  -4  29   4     1979.53     1783.14    271.54 o 
  -3  29   4      439.62      589.54    114.82 o 
  -2  29   4      396.48      210.16     75.62 o 
  -1  29   4      244.25      194.29     50.48 o 
   0  29   4      245.39      261.99     67.12 o 
   1  29   4      480.24      360.63     65.89 o 
   2  29   4      337.98      332.94    112.80 o 
   3  29   4       23.30       41.66     64.88 o 
   4  29   4       87.86      154.01     82.18 o 
   5  29   4        5.91      100.74    159.72 o 
   6  29   4        5.56       77.95     78.43 o 
   7  29   4       10.75       23.09     95.07 o 
  -8  30   4       10.37       66.29     82.47 o 
  -7  30   4       30.58      108.67     74.10 o 
  -6  30   4       54.71       -9.84     81.62 o 
  -5  30   4       35.63      195.03    100.40 o 
  -4  30   4      115.59      120.76     80.51 o 
  -3  30   4       27.12       86.32     91.50 o 
  -2  30   4       53.07       58.65     93.78 o 
  -1  30   4        2.19       39.18     86.14 o 
   0  30   4      258.97      186.82     67.56 o 
   1  30   4      512.39      534.44    114.65 o 
   2  30   4      409.89      327.55     86.90 o 
   3  30   4       11.42      -89.16     89.16 o 
   4  30   4       18.69       44.68    117.62 o 
   5  30   4      248.09      201.57     85.35 o 
   6  30   4       49.99      258.91     92.28 o 
  -7  31   4      204.36      246.82     81.22 o 
  -6  31   4       77.20       67.92     84.48 o 
  -5  31   4        7.26      -10.96     97.54 o 
  -4  31   4      160.43      126.75    105.94 o 
  -3  31   4       27.40      139.52     78.61 o 
  -2  31   4      606.66      504.41    134.70 o 
  -1  31   4      865.01      821.49    134.78 o 
   0  31   4      148.73      203.48     63.92 o 
   1  31   4       82.79      152.65     67.95 o 
   2  31   4        3.14       77.65     77.64 o 
   3  31   4       57.99       82.03     67.22 o 
   4  31   4      208.46      233.70     72.83 o 
   5  31   4       31.75      115.78     79.41 o 
   6  31   4        3.24       18.38     94.57 o 
  -7  32   4       72.23       41.07     96.63 o 
  -6  32   4        2.52      141.87     73.17 o 
  -5  32   4       26.02       92.13     66.64 o 
  -4  32   4       75.91       31.33     74.08 o 
  -3  32   4       46.36      194.26    106.10 o 
  -2  32   4        3.18       74.29     64.31 o 
  -1  32   4       83.11      107.07     78.74 o 
   0  32   4        1.00      -74.22    100.07 o 
   1  32   4       26.14       47.54     82.62 o 
   2  32   4       42.75       65.80     96.93 o 
   3  32   4       12.46       79.11     69.49 o 
   4  32   4        6.28      106.18     76.23 o 
   5  32   4       28.95      162.07     60.21 o 
  -6  33   4       42.08      100.00     67.71 o 
  -5  33   4       85.22      102.00     77.60 o 
  -4  33   4      607.43      536.20    113.92 o 
  -3  33   4      341.13      259.57     75.27 o 
  -2  33   4        3.72       62.82     75.14 o 
  -1  33   4      623.62      603.49    150.47 o 
   0  33   4        1.59       64.19     76.84 o 
   1  33   4        0.84       31.96     88.43 o 
   2  33   4       28.63      137.15     62.21 o 
   3  33   4       54.48       47.39     64.21 o 
   4  33   4       29.24       86.34     86.01 o 
  -5  34   4      140.06      149.31     90.04 o 
  -4  34   4        1.82      102.04     91.40 o 
  -3  34   4       95.69      189.38     66.60 o 
  -2  34   4       87.26      193.56     72.69 o 
  -1  34   4       21.42       82.95     74.76 o 
   0  34   4        3.71       71.40    144.66 o 
   1  34   4      268.82      127.41     90.18 o 
   2  34   4      210.21      186.54     66.82 o 
   3  34   4       89.87       75.95     89.10 o 
   4  34   4       43.18      159.96     56.33 o 
  -4  35   4      137.63      276.12     69.73 o 
  -3  35   4       29.21       30.59     76.94 o 
  -2  35   4       13.99        1.32     72.96 o 
  -1  35   4       89.19      115.96     99.18 o 
   0  35   4      194.56      191.18     77.81 o 
   1  35   4      104.18       73.70     77.12 o 
   2  35   4      379.60      241.86     68.93 o 
   3  35   4        1.19      381.13    196.74 o 
  -3  36   4      127.61      409.17    335.51 o 
  -2  36   4      159.67      181.42    111.05 o 
  -1  36   4       16.88       34.33    153.34 o 
   0  36   4      109.90      139.77    103.37 o 
   1  36   4       22.18       40.03     76.79 o 
 -13   0   5       88.28      279.23    246.17 o 
 -11   0   5      284.09      377.71    109.74 o 
  -9   0   5     4299.97     4518.41    191.50 o 
  -7   0   5     4854.28     5287.57    190.77 o 
  -5   0   5    15332.94    14674.37    373.44 o 
  -3   0   5    48203.87    46281.95    401.29 o 
  -1   0   5    35697.72    35760.80    301.09 o 
   1   0   5    20997.14    18042.39    170.11 o 
   3   0   5    43997.80    42880.06    527.11 o 
   5   0   5      242.70      210.79     44.26 o 
   7   0   5     3637.09     4660.82    441.25 o 
   9   0   5     1266.04     1172.59    424.39 o 
  11   0   5      159.13       76.19     97.83 o 
 -14   1   5      597.25      399.55    223.25 o 
 -13   1   5      823.75      957.58    182.55 o 
 -12   1   5       65.69       91.71     48.50 o 
 -11   1   5     2500.35     2458.32    212.07 o 
 -10   1   5       29.93       88.85     42.97 o 
  -9   1   5      650.85      667.16    112.71 o 
  -8   1   5     1745.34     1714.00    221.81 o 
  -7   1   5       24.98       46.13     43.93 o 
  -6   1   5      160.57      191.32     69.21 o 
  -5   1   5     5572.33     5814.54    157.80 o 
  -4   1   5     6634.31     7409.91    106.29 o 
  -3   1   5      337.77      354.52     38.37 o 
  -2   1   5     1160.24     1439.31     53.64 o 
  -1   1   5     1184.48     1285.89     64.67 o 
   0   1   5     8422.26     8230.66     92.67 o 
   1   1   5    17256.86    17834.21    169.10 o 
   2   1   5      790.44      894.10     67.25 o 
   3   1   5     5434.07     5987.44     81.31 o 
   4   1   5     1558.06     1648.78     47.57 o 
   5   1   5     2025.32     2057.85     70.13 o 
   6   1   5      496.87      621.48     77.69 o 
   7   1   5      778.19      845.88    157.19 o 
   8   1   5      168.25      272.07     80.77 o 
   9   1   5        1.06      118.41     75.01 o 
  10   1   5        4.67       23.44     62.49 o 
  11   1   5       79.83      144.58     91.27 o 
  12   1   5        0.38       80.29     97.79 o 
 -14   2   5       37.32      296.77    538.27 o 
 -13   2   5       84.55      168.25     88.26 o 
 -12   2   5      172.40      183.54     76.72 o 
 -11   2   5      158.88      190.22     80.88 o 
 -10   2   5       30.87       74.67     45.03 o 
  -9   2   5        6.46      -10.48     67.37 o 
  -8   2   5      133.11      221.23     55.95 o 
  -7   2   5      383.63      352.58     69.58 o 
  -6   2   5     1071.94     1121.68    141.92 o 
  -5   2   5    24301.52    24269.17    289.46 o 
  -4   2   5    11876.74    11772.84    136.31 o 
  -3   2   5     7830.73     7781.88    117.54 o 
  -2   2   5      316.55      506.58     47.42 o 
  -1   2   5       94.11       86.30     19.21 o 
   0   2   5     1358.95     1116.03     39.25 o 
   1   2   5     9102.85     9341.48    104.62 o 
   2   2   5     3997.12     3814.76     44.59 o 
   3   2   5     1283.98     1211.72     64.91 o 
   4   2   5     2007.20     2196.04     69.83 o 
   5   2   5     1639.59     1558.61     67.47 o 
   6   2   5     2219.98     2155.36     87.14 o 
   7   2   5      131.09       74.50     39.14 o 
   8   2   5     1864.44     1694.61    273.90 o 
   9   2   5      566.48      455.72    105.19 o 
  10   2   5      117.14      114.41     97.33 o 
  11   2   5        7.88       29.40    105.87 o 
  12   2   5        8.82       -1.41    104.83 o 
 -14   3   5      384.32      426.45    172.54 o 
 -13   3   5      670.31      458.04    124.13 o 
 -12   3   5       15.56       90.70    139.18 o 
 -11   3   5     3349.30     3846.76    220.60 o 
 -10   3   5      479.07      674.22    104.20 o 
  -9   3   5      680.22      450.00     78.81 o 
  -8   3   5      208.20      134.26     50.23 o 
  -7   3   5     6490.56     6072.68    220.91 o 
  -6   3   5      540.55      489.16     86.00 o 
  -5   3   5    14330.17    14842.51    223.93 o 
  -4   3   5     1671.20     1601.05    158.76 o 
  -3   3   5      756.60      828.86     80.15 o 
  -2   3   5     3694.04     3509.37     61.83 o 
  -1   3   5     3434.97     3355.69     54.97 o 
   0   3   5     2716.45     3001.93     52.55 o 
   1   3   5       36.20       47.32     16.45 o 
   2   3   5     5060.54     4281.66     47.91 o 
   3   3   5     1267.70     1149.11     54.40 o 
   4   3   5    10039.74    10541.13    133.41 o 
   5   3   5      629.59      674.97     52.24 o 
   6   3   5       67.61       49.67     46.72 o 
   7   3   5      539.00      654.09    100.50 o 
   8   3   5       58.41       48.58     65.99 o 
   9   3   5       36.52      173.10     73.17 o 
  10   3   5      105.51       12.60     87.46 o 
  11   3   5       21.16       76.58     62.33 o 
  12   3   5       56.67       85.67    102.34 o 
 -14   4   5       25.60       -8.28    160.67 o 
 -13   4   5      142.99      173.56    129.07 o 
 -12   4   5        0.27      133.40     76.37 o 
 -11   4   5      175.23      160.69     64.26 o 
 -10   4   5     1239.98     1148.72    143.95 o 
  -9   4   5      411.17      464.62     77.97 o 
  -8   4   5     1061.27     1112.17    129.47 o 
  -7   4   5     8871.14     8221.99    200.09 o 
  -6   4   5     2151.08     2261.51    121.85 o 
  -5   4   5     6069.43     6517.70    129.19 o 
  -4   4   5     2415.53     2108.74     91.28 o 
  -3   4   5    11610.45    10847.62    129.64 o 
  -2   4   5     2119.65     1938.72     45.97 o 
  -1   4   5    46483.44    46341.61    288.59 o 
   0   4   5     4307.27     3804.47     46.64 o 
   1   4   5     2961.09     2839.65     41.17 o 
   2   4   5     8454.51     8836.52    107.44 o 
   3   4   5     6385.89     6270.87     74.26 o 
   4   4   5     3003.51     3152.07     60.47 o 
   5   4   5    11970.88    12129.38    170.52 o 
   6   4   5    13024.92    13225.51    407.62 o 
   7   4   5        2.37       58.00     45.43 o 
   8   4   5      871.07      895.36    184.38 o 
   9   4   5     1102.40     1269.62    240.07 o 
  10   4   5        0.00       90.27     85.26 o 
  11   4   5        5.05       77.81     99.15 o 
  12   4   5      408.81      430.65    134.72 o 
 -14   5   5       12.66      140.50    101.30 o 
 -13   5   5       45.09      270.26    135.42 o 
 -12   5   5       46.53       40.48     78.86 o 
 -11   5   5       68.79      108.61     70.79 o 
 -10   5   5     3465.75     3279.19    188.74 o 
  -9   5   5     1372.73     1351.25    191.38 o 
  -8   5   5      233.16      204.90     59.77 o 
  -7   5   5     2913.39     2856.50    161.43 o 
  -6   5   5      540.44      397.83     51.86 o 
  -5   5   5     1153.78     1203.61    148.24 o 
  -4   5   5    10320.50    11251.98    218.49 o 
  -3   5   5     1168.97     1335.80     66.33 o 
  -2   5   5    10262.86    10243.27    115.44 o 
  -1   5   5     1817.66     1864.61     35.31 o 
   0   5   5     3928.27     4054.82     55.80 o 
   1   5   5     4816.08     5206.06     90.73 o 
   2   5   5        4.33       49.10     16.20 o 
   3   5   5      349.23      579.75     56.49 o 
   4   5   5      805.94      758.72     85.81 o 
   5   5   5     1469.54     1384.87     68.32 o 
   6   5   5      213.62      184.85     42.84 o 
   7   5   5     2301.41     2727.10    202.11 o 
   8   5   5      127.48      153.69     72.64 o 
   9   5   5       28.01       88.07     69.51 o 
  10   5   5      256.78       90.16     67.33 o 
  11   5   5       83.69       84.95     67.30 o 
  12   5   5      139.64      321.50     84.57 o 
 -14   6   5       82.67      237.21    121.94 o 
 -13   6   5      630.85      243.17    280.62 o 
 -12   6   5      223.37      476.87    114.18 o 
 -11   6   5      899.31      975.40    187.87 o 
 -10   6   5        4.09        1.22     67.19 o 
  -9   6   5       21.79       37.97     46.49 o 
  -8   6   5     5394.31     5337.46    164.97 o 
  -7   6   5     1247.66      941.04    121.96 o 
  -6   6   5    10361.49    10362.29    287.64 o 
  -5   6   5     4354.06     4608.61    133.80 o 
  -4   6   5     5163.30     5192.31     89.82 o 
  -3   6   5     4692.28     5226.85    100.92 o 
  -2   6   5     6853.62     6578.22    113.99 o 
  -1   6   5      652.75      469.48     38.90 o 
   0   6   5     5593.65     5845.40     75.29 o 
   1   6   5    19539.63    21156.37    198.57 o 
   2   6   5    11098.38    12016.82    100.05 o 
   3   6   5     5346.27     5391.20     73.70 o 
   4   6   5      299.03      304.68     36.17 o 
   5   6   5     5145.62     5095.87     61.54 o 
   6   6   5      647.27      698.56     91.92 o 
   7   6   5     1154.95     1330.24    146.77 o 
   8   6   5       89.66      101.42     74.85 o 
   9   6   5      573.54      609.49    117.30 o 
  10   6   5        1.67       80.45    102.07 o 
  11   6   5      325.41      238.14    135.24 o 
  12   6   5        4.03      250.55    126.74 o 
 -14   7   5      123.70      147.21    136.64 o 
 -13   7   5       87.31      130.34     86.23 o 
 -12   7   5       92.85       39.18    139.90 o 
 -11   7   5     2356.39     2600.30    350.92 o 
 -10   7   5     1169.08     1431.19    143.10 o 
  -9   7   5       26.33      135.33     41.04 o 
  -8   7   5     4130.04     4289.13    203.10 o 
  -7   7   5     6754.25     6521.91    217.98 o 
  -6   7   5     1868.70     1672.57    106.50 o 
  -5   7   5      859.21      868.72    104.06 o 
  -4   7   5    16030.00    16713.16    215.99 o 
  -3   7   5     1922.46     2413.44     71.53 o 
  -2   7   5     3394.54     2931.76     59.30 o 
  -1   7   5     1395.67     1450.39     55.78 o 
   0   7   5     1653.15     1521.69     47.46 o 
   1   7   5     2774.27     3154.58     76.91 o 
   2   7   5       35.44       82.22     20.44 o 
   3   7   5       33.54       37.54     19.11 o 
   4   7   5      406.95      405.56     46.38 o 
   5   7   5      334.00      301.98     41.07 o 
   6   7   5      408.07      532.89     83.37 o 
   7   7   5       38.44       82.20     46.68 o 
   8   7   5       46.32       75.64     70.30 o 
   9   7   5       90.88       45.40     75.00 o 
  10   7   5        0.52       96.91    100.93 o 
  11   7   5       29.24      166.20     76.83 o 
  12   7   5       25.21      206.72    126.41 o 
 -14   8   5      109.46       -6.85    134.61 o 
 -13   8   5        4.49       64.45     89.98 o 
 -12   8   5        3.70      188.37     95.96 o 
 -11   8   5      483.23      293.05    112.03 o 
 -10   8   5     3025.81     2974.41    194.53 o 
  -9   8   5     2304.89     2498.97    181.78 o 
  -8   8   5     1622.43     1492.42    180.38 o 
  -7   8   5      403.14      207.84     50.34 o 
  -6   8   5      259.20      304.69     55.15 o 
  -5   8   5     2838.63     2664.64    111.29 o 
  -4   8   5    21313.11    20932.18    264.50 o 
  -3   8   5       34.27       89.75     36.67 o 
  -2   8   5      301.21      301.10     42.84 o 
  -1   8   5     3654.77     3824.68     58.86 o 
   0   8   5      929.62      740.10     70.27 o 
   1   8   5        1.29       27.08     20.08 o 
   2   8   5    40025.60    39523.78    371.36 o 
   3   8   5     2307.91     2509.85     59.79 o 
   4   8   5     2043.04     1995.83     78.35 o 
   5   8   5      137.05      153.99     29.79 o 
   6   8   5     4724.70     5497.13    208.59 o 
   7   8   5      183.25      128.94     44.44 o 
   8   8   5     2441.18     3236.64    166.48 o 
   9   8   5       39.79       36.20     90.41 o 
  10   8   5       13.59       92.13    110.77 o 
  11   8   5        7.20      -12.76    141.27 o 
 -13   9   5      973.70     1101.11    290.97 o 
 -12   9   5       34.63       -7.30    139.10 o 
 -11   9   5      207.00      174.57     88.95 o 
 -10   9   5     1229.58     1054.99    152.24 o 
  -9   9   5      321.28      252.55     91.39 o 
  -8   9   5      544.41      407.70     67.46 o 
  -7   9   5     6033.94     6284.40    191.85 o 
  -6   9   5     2083.52     1963.46    127.43 o 
  -5   9   5     2975.55     3085.31     81.06 o 
  -4   9   5    10976.74    12177.95    143.45 o 
  -3   9   5    14054.31    15032.90    225.13 o 
  -2   9   5      293.27      277.58     36.49 o 
  -1   9   5     1319.87     1309.69     72.38 o 
   0   9   5      274.98      227.99     35.88 o 
   1   9   5     4354.59     4367.82     93.94 o 
   2   9   5        5.70       29.30     22.73 o 
   3   9   5      349.60      456.96     53.83 o 
   4   9   5      199.87      148.32     46.00 o 
   5   9   5      504.80      427.53     60.06 o 
   6   9   5       83.53       59.30     22.12 o 
   7   9   5      124.66      112.34     66.88 o 
   8   9   5      184.38      212.63     89.95 o 
   9   9   5       44.45      120.74     72.91 o 
  10   9   5       85.58       85.97     76.97 o 
  11   9   5       14.72        0.11    159.03 o 
 -13  10   5      552.41      407.71    117.87 o 
 -12  10   5      490.08      661.93    209.80 o 
 -11  10   5      621.06      628.77    215.99 o 
 -10  10   5        5.80       44.63     56.82 o 
  -9  10   5      463.51      745.00    116.93 o 
  -8  10   5     3836.62     3720.18    118.28 o 
  -7  10   5     6265.07     6373.42    178.35 o 
  -6  10   5     3871.94     3488.83    117.59 o 
  -5  10   5      315.98      261.94     42.70 o 
  -4  10   5    22013.58    23541.23    319.52 o 
  -3  10   5       21.32       74.47     35.92 o 
  -2  10   5      674.12      777.30     74.74 o 
  -1  10   5     3336.03     2926.61     62.92 o 
   0  10   5       24.83       73.10     28.44 o 
   1  10   5     1968.81     1994.50     64.56 o 
   2  10   5     6567.13     6059.33     82.74 o 
   3  10   5      847.74      818.94     82.85 o 
   4  10   5      103.15       70.43     29.04 o 
   5  10   5     2392.10     2666.10    144.07 o 
   6  10   5      566.65      572.73     84.62 o 
   7  10   5       37.42      105.47     52.18 o 
   8  10   5      284.16      316.62     75.17 o 
   9  10   5     1452.18     1411.47    303.62 o 
  10  10   5       52.87       33.52    109.90 o 
  11  10   5      241.58      335.85    108.44 o 
 -13  11   5       13.86      147.04    313.70 o 
 -12  11   5       16.89       23.27    109.58 o 
 -11  11   5        7.27      212.89     76.98 o 
 -10  11   5     1594.67     1636.91    208.75 o 
  -9  11   5      373.28      219.97     60.40 o 
  -8  11   5     3157.95     3182.66    105.45 o 
  -7  11   5       91.72       97.44     37.47 o 
  -6  11   5      733.34      800.16    105.64 o 
  -5  11   5     3917.11     3998.18     99.68 o 
  -4  11   5     6992.35     6870.56    161.19 o 
  -3  11   5      252.41      247.26     35.34 o 
  -2  11   5     3996.96     3585.98    122.31 o 
  -1  11   5      256.77      301.24     51.05 o 
   0  11   5      134.49       52.64     27.85 o 
   1  11   5     2922.73     2832.11     75.76 o 
   2  11   5     1780.05     1953.02     64.21 o 
   3  11   5      134.87      133.57     31.23 o 
   4  11   5      377.13      387.45     52.82 o 
   5  11   5        1.30       78.43     34.17 o 
   6  11   5       38.22       87.43     27.60 o 
   7  11   5       56.44       67.41     33.57 o 
   8  11   5      104.30      102.39     35.13 o 
   9  11   5       57.76       62.33     97.62 o 
  10  11   5       65.24       59.42    104.73 o 
  11  11   5        5.35       48.35     87.56 o 
 -13  12   5        8.67       34.67    129.53 o 
 -12  12   5       74.29      116.52    146.30 o 
 -11  12   5      112.54      142.54     89.33 o 
 -10  12   5      251.80      146.02     82.60 o 
  -9  12   5     1070.92     1275.38    170.41 o 
  -8  12   5     6176.10     5770.40    159.40 o 
  -7  12   5     3277.23     3442.58     75.39 o 
  -6  12   5     4964.89     4943.52    221.69 o 
  -5  12   5      759.65     1001.39    109.46 o 
  -4  12   5     2901.16     3050.89    109.69 o 
  -3  12   5     2105.01     2132.76     73.07 o 
  -2  12   5     1052.01     1028.51    118.46 o 
  -1  12   5    19395.35    18886.51    245.09 o 
   0  12   5    11311.02    11876.45    224.66 o 
   1  12   5      263.59      211.54     37.30 o 
   2  12   5     2815.91     2825.15     94.14 o 
   3  12   5     1896.29     1962.45     97.34 o 
   4  12   5       29.69       43.45     25.11 o 
   5  12   5     4402.41     4648.33    137.26 o 
   6  12   5     2254.93     2418.63    141.96 o 
   7  12   5       75.67      203.34     59.61 o 
   8  12   5     1680.98     1718.75    335.17 o 
   9  12   5       84.56      260.43    100.88 o 
  10  12   5      117.62       90.41     73.26 o 
  11  12   5       89.08      191.42    103.41 o 
 -13  13   5      151.20      250.70     88.08 o 
 -12  13   5      171.64      226.42    143.30 o 
 -11  13   5      428.94      548.38    231.85 o 
 -10  13   5      190.71      183.48     68.29 o 
  -9  13   5       60.02      108.21     74.47 o 
  -8  13   5       45.07       33.67     75.80 o 
  -7  13   5     2436.36     2513.10     90.83 o 
  -6  13   5      214.94      133.07     40.25 o 
  -5  13   5       53.61       95.38     48.90 o 
  -4  13   5      625.80      557.38     60.59 o 
  -3  13   5     4383.60     4904.08    152.35 o 
  -2  13   5      224.90      184.53     32.50 o 
  -1  13   5     2334.65     2436.40    137.70 o 
   0  13   5      687.77      587.74     73.98 o 
   1  13   5     2461.90     2790.12     91.20 o 
   2  13   5      633.68      748.53    103.61 o 
   3  13   5      876.50      953.55    110.92 o 
   4  13   5       98.49       92.49     33.87 o 
   5  13   5      121.44       83.70     28.83 o 
   6  13   5      372.94      325.87     60.22 o 
   7  13   5      988.46     1280.94    142.62 o 
   8  13   5       71.58      174.61     55.23 o 
   9  13   5       89.90      190.23    114.85 o 
  10  13   5       42.89       81.35    158.37 o 
  11  13   5        0.37       29.19    101.93 o 
 -13  14   5        9.76       77.17    166.74 o 
 -12  14   5      128.07      111.79    147.72 o 
 -11  14   5      416.49      242.05    119.99 o 
 -10  14   5      282.92      301.61     75.06 o 
  -9  14   5       92.61       90.71     82.55 o 
  -8  14   5       19.08       47.14     49.27 o 
  -7  14   5      198.83      186.57     33.16 o 
  -6  14   5     1302.27     1162.56    120.98 o 
  -5  14   5      401.13      306.17     50.42 o 
  -4  14   5    10401.12    10330.22    196.26 o 
  -3  14   5      617.31      587.33     63.81 o 
  -2  14   5    10148.77    11940.52    225.84 o 
  -1  14   5     3599.51     3440.26    123.54 o 
   0  14   5    21724.99    23785.99    519.77 o 
   1  14   5      272.85      336.94     73.92 o 
   2  14   5     6853.31     7206.57    242.96 o 
   3  14   5     2280.42     2398.29    164.94 o 
   4  14   5     3561.12     3333.75    121.68 o 
   5  14   5     1239.34     1234.16    162.35 o 
   6  14   5     7361.77     7908.72    345.75 o 
   7  14   5      116.99       82.56     67.86 o 
   8  14   5      169.08       95.60     65.67 o 
   9  14   5      174.36      300.48    125.95 o 
  10  14   5       68.70      164.76    104.97 o 
  11  14   5       36.33        6.34    159.80 o 
 -13  15   5       93.35      288.25    141.86 o 
 -12  15   5        0.74      217.42    142.57 o 
 -11  15   5      553.59      790.38    190.83 o 
 -10  15   5      478.92      395.64     88.59 o 
  -9  15   5      136.95       87.81     75.46 o 
  -8  15   5      797.13      764.56    150.82 o 
  -7  15   5      136.60       72.84     35.79 o 
  -6  15   5      285.00      269.04     57.40 o 
  -5  15   5     3104.36     3497.01    185.41 o 
  -4  15   5       53.57       93.83     37.87 o 
  -3  15   5        8.36       70.00     36.88 o 
  -2  15   5     7875.86     8180.41    222.09 o 
  -1  15   5     4496.25     4547.56    148.59 o 
   0  15   5      209.29      241.03     52.55 o 
   1  15   5      241.98      229.49     65.96 o 
   2  15   5     3748.81     3754.10    146.32 o 
   3  15   5        1.23       93.31     45.94 o 
   4  15   5     1736.35     1870.65    139.05 o 
   5  15   5      434.85      419.11     74.94 o 
   6  15   5       40.62       45.66     53.17 o 
   7  15   5       18.54       92.72     44.04 o 
   8  15   5       12.27      251.57     81.42 o 
   9  15   5       23.72      198.45     77.87 o 
  10  15   5      116.95      167.13     90.78 o 
  11  15   5       27.42      244.68     99.23 o 
 -12  16   5       55.50      148.07    132.82 o 
 -11  16   5        5.00      212.98    112.36 o 
 -10  16   5      426.40      289.70     86.47 o 
  -9  16   5        4.85       94.74     73.24 o 
  -8  16   5       30.36      120.65     62.76 o 
  -7  16   5      242.57      238.68     64.62 o 
  -6  16   5      301.68      433.43     60.79 o 
  -5  16   5     6575.87     6758.74    232.46 o 
  -4  16   5     1346.96     1240.86    120.10 o 
  -3  16   5     6881.94     6928.98    150.91 o 
  -2  16   5       65.95      156.30     50.02 o 
  -1  16   5     5501.78     6002.40    174.24 o 
   0  16   5     3161.59     3153.74    123.05 o 
   1  16   5     6603.01     6619.58    225.58 o 
   2  16   5      324.25      368.11     58.74 o 
   3  16   5     2819.51     3199.98    178.02 o 
   4  16   5       89.34      104.81     31.77 o 
   5  16   5     1495.27     1411.82    186.16 o 
   6  16   5      325.27      383.44     68.99 o 
   7  16   5       13.98        6.09     76.90 o 
   8  16   5       27.27       89.29     85.38 o 
   9  16   5       14.74      110.50    101.99 o 
  10  16   5       16.10       81.03     68.18 o 
 -12  17   5       13.51       67.22    156.85 o 
 -11  17   5      290.47      300.37    112.63 o 
 -10  17   5      313.93      320.23     78.45 o 
  -9  17   5        4.22      189.80     84.05 o 
  -8  17   5      529.61      541.04    121.65 o 
  -7  17   5      151.66      169.26     75.83 o 
  -6  17   5      201.39      171.23     31.72 o 
  -5  17   5     3394.15     3650.80    115.62 o 
  -4  17   5      908.99      859.16    124.72 o 
  -3  17   5     1735.27     1669.94    103.58 o 
  -2  17   5      578.16      495.66     96.42 o 
  -1  17   5       35.10       55.76     44.03 o 
   0  17   5     2654.15     2524.61    108.01 o 
   1  17   5     9221.68    10222.86    224.68 o 
   2  17   5       77.63       46.49     46.40 o 
   3  17   5       25.17       28.18     52.13 o 
   4  17   5      137.42      168.63     49.35 o 
   5  17   5      137.98      126.38     39.31 o 
   6  17   5      119.02       89.76     73.53 o 
   7  17   5       52.26      107.87     52.54 o 
   8  17   5      307.62       83.99    112.01 o 
   9  17   5       13.52      -22.23     85.22 o 
  10  17   5        8.21       98.36     59.66 o 
 -12  18   5       63.66      122.71     95.63 o 
 -11  18   5      218.18      411.99    101.11 o 
 -10  18   5       25.48       58.72     86.19 o 
  -9  18   5       96.45       81.10     56.79 o 
  -8  18   5      372.19      496.21    129.43 o 
  -7  18   5      465.71      620.47    149.37 o 
  -6  18   5     4075.50     4559.47    109.92 o 
  -5  18   5      831.51      943.61    124.00 o 
  -4  18   5     1893.77     1993.47    160.84 o 
  -3  18   5     2631.63     2897.34    143.64 o 
  -2  18   5     2957.30     3126.02    188.61 o 
  -1  18   5      494.28      418.15     78.26 o 
   0  18   5     9469.86    10697.21    232.68 o 
   1  18   5      348.03      227.46     52.75 o 
   2  18   5     3063.01     3341.88    118.52 o 
   3  18   5     3396.03     3457.61    133.54 o 
   4  18   5      591.61      798.55     96.14 o 
   5  18   5       25.05       53.66     52.80 o 
   6  18   5     3302.57     4109.03    140.93 o 
   7  18   5      804.48      583.32    124.75 o 
   8  18   5      119.66      162.11     97.33 o 
   9  18   5      361.28      485.43    169.54 o 
  10  18   5        1.18        8.56    150.32 o 
 -12  19   5       26.84      -17.54     85.00 o 
 -11  19   5      252.98      322.18    111.16 o 
 -10  19   5       15.60       81.69     70.25 o 
  -9  19   5        6.59       54.45     84.67 o 
  -8  19   5       48.05       94.09     59.04 o 
  -7  19   5     3292.33     3981.21    293.58 o 
  -6  19   5     1277.70     1188.25    194.36 o 
  -5  19   5       28.47       46.67     42.90 o 
  -4  19   5      551.19      320.24     52.17 o 
  -3  19   5      134.91      182.44     51.18 o 
  -2  19   5     1350.50     1459.60    171.82 o 
  -1  19   5     1377.97     1239.83    149.73 o 
   0  19   5     2268.46     2234.77    169.48 o 
   1  19   5     3214.68     3149.38    127.87 o 
   2  19   5     1816.98     1724.61    213.83 o 
   3  19   5      475.68      506.59     91.52 o 
   4  19   5       53.17       44.20     49.80 o 
   5  19   5       60.56      170.67     63.66 o 
   6  19   5        3.23       31.78     43.97 o 
   7  19   5        3.36       91.44     97.27 o 
   8  19   5      238.45      247.47     88.76 o 
   9  19   5       48.17       51.51    114.27 o 
  10  19   5       90.38      179.66     87.94 o 
 -12  20   5        0.75      181.60     86.70 o 
 -11  20   5       61.87      169.76     72.54 o 
 -10  20   5       32.91      175.05    136.19 o 
  -9  20   5       16.02      131.86     70.53 o 
  -8  20   5     1507.17     1518.17    269.45 o 
  -7  20   5      789.47      793.74    119.72 o 
  -6  20   5       48.37       39.50     77.31 o 
  -5  20   5      832.70      760.81    108.56 o 
  -4  20   5      394.12      338.71     47.77 o 
  -3  20   5      613.40      556.27     86.66 o 
  -2  20   5     1595.45     1726.76    214.12 o 
  -1  20   5    11146.95    11489.19    371.85 o 
   0  20   5       34.79      -10.21     51.34 o 
   1  20   5      378.70      221.15     57.60 o 
   2  20   5       27.10      225.04     58.48 o 
   3  20   5       45.00       82.12     30.75 o 
   4  20   5      356.30      167.65     58.69 o 
   5  20   5      583.80      669.48    141.50 o 
   6  20   5       25.97      120.99     46.88 o 
   7  20   5       13.31        5.96    102.98 o 
   8  20   5      240.27      216.50     77.29 o 
   9  20   5        2.85      -14.45    112.38 o 
  10  20   5       28.50       91.73    230.72 o 
 -11  21   5       52.90      221.27    110.01 o 
 -10  21   5      249.55      267.96    122.11 o 
  -9  21   5       36.66       74.68     75.94 o 
  -8  21   5      170.91      280.61     87.65 o 
  -7  21   5        5.38       74.45     55.25 o 
  -6  21   5      108.13       23.96     70.49 o 
  -5  21   5     7627.94     8322.82    154.72 o 
  -4  21   5      300.58      332.11     77.43 o 
  -3  21   5      412.31      541.02    106.35 o 
  -2  21   5      219.34      214.28     69.27 o 
  -1  21   5     1023.21     1051.60    125.43 o 
   0  21   5       79.56      125.20     52.48 o 
   1  21   5     3894.96     4619.21    148.77 o 
   2  21   5     1852.29     1671.92    223.26 o 
   3  21   5        2.61       90.31     55.41 o 
   4  21   5      461.59      414.07     90.25 o 
   5  21   5       33.07       69.36     67.79 o 
   6  21   5      433.46      359.11     91.46 o 
   7  21   5      319.96      430.43    118.55 o 
   8  21   5      131.10      233.59     92.48 o 
   9  21   5       61.94      128.44    129.12 o 
 -11  22   5      492.29      457.52    124.49 o 
 -10  22   5       10.90      106.92     97.68 o 
  -9  22   5        7.08       24.64     83.99 o 
  -8  22   5      798.66      741.24    128.97 o 
  -7  22   5      963.18      751.36    142.04 o 
  -6  22   5     1135.11      884.90    154.94 o 
  -5  22   5     1263.94     1524.96    196.03 o 
  -4  22   5      451.73      542.64     89.86 o 
  -3  22   5      625.46      624.36    105.26 o 
  -2  22   5       25.80      111.70     44.27 o 
  -1  22   5     2097.61     2476.07    255.73 o 
   0  22   5      915.59      928.86    114.26 o 
   1  22   5      181.83      202.05     56.35 o 
   2  22   5       34.35       45.58     48.21 o 
   3  22   5     2886.48     3249.95    205.83 o 
   4  22   5       87.22      137.97     67.29 o 
   5  22   5     2036.75     1943.10    282.65 o 
   6  22   5        7.71      142.78     73.42 o 
   7  22   5        5.98       62.93     78.20 o 
   8  22   5       36.32      170.39     97.94 o 
   9  22   5      761.00     1073.65    250.41 o 
 -11  23   5       54.62      162.42     99.87 o 
 -10  23   5      243.22      208.82     92.37 o 
  -9  23   5       21.21       84.83    110.56 o 
  -8  23   5      147.99       99.15     74.65 o 
  -7  23   5     1479.81     1507.88    275.02 o 
  -6  23   5      215.58      215.38     60.05 o 
  -5  23   5      760.99      907.00    129.75 o 
  -4  23   5      632.15      523.13     90.73 o 
  -3  23   5      177.77      272.61     71.71 o 
  -2  23   5      454.07      310.77     79.39 o 
  -1  23   5      106.99      136.75     47.18 o 
   0  23   5      970.22     1041.42    135.84 o 
   1  23   5     1276.47     1093.71    131.03 o 
   2  23   5     1503.27     1393.04    160.38 o 
   3  23   5      247.66      287.90     67.42 o 
   4  23   5       42.74       82.02     60.42 o 
   5  23   5      150.16      180.63     63.38 o 
   6  23   5       60.77      125.19     63.69 o 
   7  23   5      374.52      325.26     94.89 o 
   8  23   5       26.32       99.67     86.08 o 
   9  23   5        1.60      109.96     94.94 o 
 -10  24   5      754.28      700.22    207.80 o 
  -9  24   5      442.58      407.00    101.26 o 
  -8  24   5       45.62      205.17     79.66 o 
  -7  24   5     1032.97     1133.19    214.60 o 
  -6  24   5      872.34      869.72    170.83 o 
  -5  24   5      585.57      687.49    152.62 o 
  -4  24   5      926.58      926.90    151.02 o 
  -3  24   5        2.36       11.58     62.70 o 
  -2  24   5      299.43      305.27     71.15 o 
  -1  24   5     2239.35     2039.19    241.67 o 
   0  24   5       18.20      -22.57     60.09 o 
   1  24   5     2188.62     2075.30    221.15 o 
   2  24   5       26.03      -21.45     58.78 o 
   3  24   5       12.18       67.94     79.91 o 
   4  24   5      417.12      371.01    102.72 o 
   5  24   5       19.64       67.96     85.61 o 
   6  24   5      127.31      181.30    112.15 o 
   7  24   5      107.62      224.75     81.82 o 
   8  24   5      198.43      133.31     74.50 o 
 -10  25   5        1.05       83.98    106.32 o 
  -9  25   5        6.28       68.27     77.00 o 
  -8  25   5      115.48       99.28     81.08 o 
  -7  25   5      331.59      263.89     79.59 o 
  -6  25   5      168.94      126.72     72.59 o 
  -5  25   5      619.30      552.89    109.23 o 
  -4  25   5        7.70      -29.06     71.82 o 
  -3  25   5      218.64      179.32     68.70 o 
  -2  25   5      151.55      220.37     58.99 o 
  -1  25   5      339.64      261.83     72.36 o 
   0  25   5      750.08      628.54    105.70 o 
   1  25   5      718.04      552.40     71.56 o 
   2  25   5      194.01      226.67     84.48 o 
   3  25   5        0.60       71.39     77.44 o 
   4  25   5      292.87      320.75     87.71 o 
   5  25   5      266.44      201.46     78.11 o 
   6  25   5        0.71      -22.17    159.96 o 
   7  25   5        6.19       83.49     94.00 o 
   8  25   5        4.70        6.00     82.41 o 
 -10  26   5        1.23      138.30     69.23 o 
  -9  26   5      285.23      217.03     74.44 o 
  -8  26   5      410.52      298.99     81.17 o 
  -7  26   5      105.46      175.24     61.57 o 
  -6  26   5      225.55      220.70     90.98 o 
  -5  26   5      553.52      611.54    159.70 o 
  -4  26   5     1559.49     1809.27    275.75 o 
  -3  26   5       17.53      128.78     80.80 o 
  -2  26   5      281.77      318.77     85.03 o 
  -1  26   5     1567.60     1761.11    211.76 o 
   0  26   5        2.07       61.66     40.49 o 
   1  26   5       23.68       94.78     55.08 o 
   2  26   5     2045.50     1953.03    188.98 o 
   3  26   5      555.00      407.86     97.91 o 
   4  26   5       67.83       59.73     80.55 o 
   5  26   5     1057.43      953.82    183.40 o 
   6  26   5      103.00      140.36     88.24 o 
   7  26   5      321.75      263.36    132.31 o 
   8  26   5      106.77      268.80     73.37 o 
  -9  27   5      174.24      214.61     72.56 o 
  -8  27   5      119.53      166.71     88.75 o 
  -7  27   5       85.85      192.20    108.03 o 
  -6  27   5      159.67       -6.82     80.45 o 
  -5  27   5       59.85      207.21    128.37 o 
  -4  27   5      793.02      533.21    118.56 o 
  -3  27   5      301.91      305.09     88.09 o 
  -2  27   5        0.06      116.26     52.39 o 
  -1  27   5        8.29      100.37     53.99 o 
   0  27   5       86.98      109.15     52.27 o 
   1  27   5      495.16      310.45     71.98 o 
   2  27   5      103.03       62.71     87.16 o 
   3  27   5      100.58      125.14     91.44 o 
   4  27   5       11.83      137.81     97.53 o 
   5  27   5       55.88       31.66     84.28 o 
   6  27   5        0.75      183.45     54.63 o 
   7  27   5       39.97       53.70     73.30 o 
  -9  28   5        1.93       15.31     97.24 o 
  -8  28   5       46.06      122.85     82.66 o 
  -7  28   5       68.66      168.58     81.67 o 
  -6  28   5      266.01      265.74    101.50 o 
  -5  28   5       27.84       32.34     81.79 o 
  -4  28   5       52.31      121.82     76.33 o 
  -3  28   5       35.09      145.11     84.22 o 
  -2  28   5       17.42      109.79     75.66 o 
  -1  28   5      496.25      499.89     82.91 o 
   0  28   5        8.24       93.14     45.46 o 
   1  28   5      155.12      188.00     83.15 o 
   2  28   5        4.22       69.58     81.82 o 
   3  28   5        0.28       54.79     96.93 o 
   4  28   5      112.70      138.81     72.08 o 
   5  28   5      114.37      250.74     90.52 o 
   6  28   5      103.77      138.49    113.75 o 
   7  28   5      190.58      114.97    106.45 o 
  -8  29   5        5.26       61.94     68.24 o 
  -7  29   5        5.97      178.74     81.32 o 
  -6  29   5      439.91      243.60    101.43 o 
  -5  29   5      193.28      263.05    101.15 o 
  -4  29   5       72.38       40.63     93.43 o 
  -3  29   5       31.63       44.83    115.61 o 
  -2  29   5       35.72       86.26     60.54 o 
  -1  29   5      207.23      143.08     71.17 o 
   0  29   5      113.15      112.98     36.93 o 
   1  29   5       23.93      112.54     67.93 o 
   2  29   5      507.55      480.82     91.18 o 
   3  29   5       63.46      152.85     81.25 o 
   4  29   5       19.18       96.25     78.46 o 
   5  29   5      163.87      140.21     69.72 o 
   6  29   5        6.92      134.55     70.27 o 
  -8  30   5        9.51      122.28     70.68 o 
  -7  30   5       65.05      311.01     88.71 o 
  -6  30   5      157.47      140.38     68.10 o 
  -5  30   5      340.27      400.17    112.52 o 
  -4  30   5     1005.43     1048.53    205.50 o 
  -3  30   5      736.06      890.07    139.12 o 
  -2  30   5       60.48       57.55     78.20 o 
  -1  30   5       43.98       97.57     59.10 o 
   0  30   5        4.99       41.16     55.86 o 
   1  30   5      346.52      210.27     78.49 o 
   2  30   5     1316.42     1214.86    220.72 o 
   3  30   5      808.22      770.13    142.23 o 
   4  30   5       79.93      132.50     86.30 o 
   5  30   5        2.84      137.61     93.47 o 
   6  30   5      100.64      135.73     70.43 o 
  -7  31   5       44.51      117.84     81.96 o 
  -6  31   5       22.20      150.43     91.50 o 
  -5  31   5        9.16       98.66    114.51 o 
  -4  31   5       62.06       84.19     83.00 o 
  -3  31   5      366.09      450.35     88.96 o 
  -2  31   5      217.38      293.49     89.60 o 
  -1  31   5        0.33       94.87     55.80 o 
   0  31   5        1.26       54.21     82.76 o 
   1  31   5       57.37       90.13     84.46 o 
   2  31   5       64.49       96.09     78.61 o 
   3  31   5      311.79      125.24     52.17 o 
   4  31   5       65.32      144.12     68.58 o 
   5  31   5        1.91      191.69     81.26 o 
  -7  32   5        2.21      123.18     89.58 o 
  -6  32   5       40.98       17.72     87.96 o 
  -5  32   5      248.05      353.64    108.88 o 
  -4  32   5        2.85       37.83     80.64 o 
  -3  32   5      544.56      497.34    138.40 o 
  -2  32   5       72.38      276.62     82.32 o 
  -1  32   5       10.90       85.89     99.34 o 
   0  32   5       76.59      143.48     66.58 o 
   1  32   5      401.97      273.65    109.50 o 
   2  32   5       39.02      130.80     77.71 o 
   3  32   5      321.07      294.98     84.63 o 
   4  32   5       88.76       12.55     89.85 o 
   5  32   5      165.53       94.06     66.59 o 
  -6  33   5       69.77      127.55     97.90 o 
  -5  33   5       98.63      214.80     57.50 o 
  -4  33   5       49.94      179.69     95.46 o 
  -3  33   5      186.53      188.09     88.36 o 
  -2  33   5      453.29      355.64     95.65 o 
  -1  33   5       60.03       65.72     93.77 o 
   0  33   5        9.46      107.91     64.91 o 
   1  33   5       34.38       96.02     74.12 o 
   2  33   5        3.63       95.56     72.10 o 
   3  33   5      343.10      314.83    116.43 o 
   4  33   5      210.25      264.47     79.05 o 
  -5  34   5      133.72      165.43     84.58 o 
  -4  34   5      388.88      224.10    104.80 o 
  -3  34   5       29.77      256.79     84.58 o 
  -2  34   5        5.37       44.89     68.55 o 
  -1  34   5        6.68       94.12    106.87 o 
   0  34   5       54.21      155.04     89.80 o 
   1  34   5        5.07      -67.13     87.28 o 
   2  34   5      434.01      363.63     88.84 o 
   3  34   5        5.56      134.05     98.50 o 
  -4  35   5       27.38       98.27     82.01 o 
  -3  35   5       15.18      -76.92     77.23 o 
  -2  35   5       11.82      185.40     97.88 o 
  -1  35   5      122.05      240.37     88.53 o 
   0  35   5       21.95      117.72    103.00 o 
   1  35   5      176.94      259.70     97.50 o 
   2  35   5       25.49       54.96    105.09 o 
  -1  36   5        5.29      -40.41    159.90 o 
 -14   0   6     1040.46      736.13    390.64 o 
 -12   0   6        9.00       18.18    108.45 o 
 -10   0   6     1747.37     2007.95    362.89 o 
  -8   0   6     9707.44     9673.29    461.71 o 
  -6   0   6     2850.12     2671.20    430.76 o 
  -4   0   6     8798.21     8350.85    215.73 o 
  -2   0   6    19207.11    17803.62    219.00 o 
   0   0   6     2470.62     2880.17    110.09 o 
   2   0   6     3566.46     3533.56    140.79 o 
   4   0   6     6588.14     6428.12    271.56 o 
   6   0   6    14030.76    13646.48    387.76 o 
   8   0   6      554.82      508.28    152.83 o 
  10   0   6       81.93      166.48    145.90 o 
 -14   1   6       12.40      -19.84    197.93 o 
 -13   1   6      123.98      182.08     74.16 o 
 -12   1   6       12.35      133.06     84.50 o 
 -11   1   6      290.40      352.62     65.14 o 
 -10   1   6      638.74      552.44    100.51 o 
  -9   1   6        3.47      123.80     55.48 o 
  -8   1   6      635.92      796.90    113.84 o 
  -7   1   6     3543.05     3903.88    133.45 o 
  -6   1   6      541.94      509.33     83.26 o 
  -5   1   6     6048.41     5836.99    143.84 o 
  -4   1   6      995.31      705.19     74.89 o 
  -3   1   6     3825.96     3907.59     80.20 o 
  -2   1   6       53.36       57.20     20.75 o 
  -1   1   6      261.72      349.69     46.98 o 
   0   1   6        5.53       29.24     23.18 o 
   1   1   6     5442.60     5429.12     70.17 o 
   2   1   6     5632.33     5745.26     92.41 o 
   3   1   6     1526.62     1528.26     57.09 o 
   4   1   6      166.67      137.03     22.56 o 
   5   1   6     3138.28     3266.39     84.38 o 
   6   1   6      682.41      537.15     70.01 o 
   7   1   6       60.68       32.47     54.97 o 
   8   1   6       82.80      131.10     49.99 o 
   9   1   6       39.60      153.71     88.49 o 
  10   1   6      281.21      253.23     84.56 o 
  11   1   6       70.79      119.37     83.63 o 
 -14   2   6       27.32       74.23     86.28 o 
 -13   2   6     1316.22      925.34    299.09 o 
 -12   2   6       11.95      -15.30     62.50 o 
 -11   2   6     4031.94     3476.53    191.03 o 
 -10   2   6       13.48       49.94     44.35 o 
  -9   2   6       37.37      105.15     59.13 o 
  -8   2   6     1060.96     1122.98    155.85 o 
  -7   2   6     9972.06     9878.02    333.21 o 
  -6   2   6      573.19      513.53     79.92 o 
  -5   2   6       31.06      127.90     50.89 o 
  -4   2   6     4959.81     5084.99    123.72 o 
  -3   2   6      840.65      746.68     87.10 o 
  -2   2   6     2056.27     1720.11     45.35 o 
  -1   2   6    30770.75    31313.40    290.31 o 
   0   2   6      657.87      538.29     49.52 o 
   1   2   6     2835.26     2537.43     43.78 o 
   2   2   6    14818.26    14734.77    149.59 o 
   3   2   6     5234.28     5343.04    101.82 o 
   4   2   6        4.24        6.73     19.31 o 
   5   2   6     8882.37     9144.73    187.59 o 
   6   2   6        9.31       32.14     20.75 o 
   7   2   6      316.39      444.36    105.26 o 
   8   2   6       58.98      100.13     39.79 o 
   9   2   6     1001.43     1064.37    190.38 o 
  10   2   6        6.54      163.40     63.86 o 
  11   2   6      197.85      243.30     77.52 o 
 -14   3   6      161.33      200.53     94.00 o 
 -13   3   6       44.81      282.94    172.76 o 
 -12   3   6      113.91      143.70     82.78 o 
 -11   3   6      111.00      129.50     52.50 o 
 -10   3   6      140.82      103.85     48.99 o 
  -9   3   6      965.21      717.27    116.38 o 
  -8   3   6     3058.20     3292.40    177.58 o 
  -7   3   6    12562.49    12687.93    268.74 o 
  -6   3   6     1522.72     1660.12    213.95 o 
  -5   3   6      881.27     1120.18    154.71 o 
  -4   3   6     3430.05     3018.71     76.09 o 
  -3   3   6       92.80       98.77     35.14 o 
  -2   3   6     1692.60     2107.04     59.11 o 
  -1   3   6    15989.27    15630.22    154.77 o 
   0   3   6      491.13      553.07     41.76 o 
   1   3   6     4790.88     5088.35    101.09 o 
   2   3   6    13195.92    13942.05    138.54 o 
   3   3   6     6394.08     6620.28    106.33 o 
   4   3   6      115.59      121.79     25.71 o 
   5   3   6      178.43      161.80     32.34 o 
   6   3   6      866.60      839.40     51.19 o 
   7   3   6      382.40      388.91     72.56 o 
   8   3   6     1705.32     1822.75    318.74 o 
   9   3   6       42.05      148.94     79.75 o 
  10   3   6       56.54      118.75     61.01 o 
  11   3   6       14.50        1.38     58.05 o 
 -14   4   6      506.79      519.86    154.55 o 
 -13   4   6      114.05      345.37    139.92 o 
 -12   4   6        1.03       26.98     56.33 o 
 -11   4   6       73.24      158.74     61.17 o 
 -10   4   6      317.45      267.78     56.01 o 
  -9   4   6      568.65      628.26     85.20 o 
  -8   4   6    13441.20    14625.42    281.67 o 
  -7   4   6     5446.97     5501.49    165.38 o 
  -6   4   6       25.64       72.80     43.49 o 
  -5   4   6     3339.35     3696.54    107.97 o 
  -4   4   6       45.87      107.60     27.13 o 
  -3   4   6     4198.80     4333.77     73.64 o 
  -2   4   6    40788.71    42766.28    329.84 o 
  -1   4   6     3800.25     3451.60     52.09 o 
   0   4   6       47.13       48.75     22.74 o 
   1   4   6     3166.58     3144.14     54.10 o 
   2   4   6     5050.34     5677.05     84.77 o 
   3   4   6       37.43       39.77     18.55 o 
   4   4   6      957.79      863.13     70.81 o 
   5   4   6      808.51      878.82     68.04 o 
   6   4   6     2500.63     2547.20     99.49 o 
   7   4   6     1766.04     1790.43    106.71 o 
   8   4   6      604.29      422.16     99.52 o 
   9   4   6       69.92       55.02     61.84 o 
  10   4   6       86.33      150.34     55.63 o 
  11   4   6      203.39       63.09    103.08 o 
 -14   5   6      277.37      294.30    134.49 o 
 -13   5   6      588.68      547.00    147.10 o 
 -12   5   6      139.01      187.85    123.94 o 
 -11   5   6       21.95        6.22     64.31 o 
 -10   5   6       64.58      121.17     33.48 o 
  -9   5   6      285.65      223.28     54.28 o 
  -8   5   6       35.94       67.33     53.75 o 
  -7   5   6      285.23      272.26     61.95 o 
  -6   5   6      414.53      428.91     82.36 o 
  -5   5   6       66.80       88.15     46.37 o 
  -4   5   6       85.11      120.05     40.22 o 
  -3   5   6       12.67       72.12     28.01 o 
  -2   5   6    17469.84    18791.96    198.29 o 
  -1   5   6     8291.11     8772.97    182.67 o 
   0   5   6    11062.85    11281.26    139.95 o 
   1   5   6       67.10       66.16     17.81 o 
   2   5   6      405.48      352.68     39.06 o 
   3   5   6       12.89       26.02     23.25 o 
   4   5   6     3471.71     3943.92     68.33 o 
   5   5   6      185.01      112.18     32.80 o 
   6   5   6      838.98      909.56    103.99 o 
   7   5   6      688.97      525.91    106.97 o 
   8   5   6       14.00      -63.03     63.03 o 
   9   5   6      687.78      713.89    143.64 o 
  10   5   6       36.29      132.88     92.69 o 
  11   5   6       11.79      115.21     70.07 o 
 -14   6   6      110.47      123.10    131.51 o 
 -13   6   6      358.60      580.80    225.47 o 
 -12   6   6       17.32      292.09    125.96 o 
 -11   6   6       67.90      102.10     41.24 o 
 -10   6   6      927.71      740.00    118.32 o 
  -9   6   6     1244.80     1265.71    181.19 o 
  -8   6   6      593.93      489.92     97.33 o 
  -7   6   6     3731.10     3966.72    150.20 o 
  -6   6   6      995.36      820.08    101.19 o 
  -5   6   6     1271.27     1104.90     93.28 o 
  -4   6   6    24505.38    25534.80    615.64 o 
  -3   6   6     5769.07     6239.45     88.18 o 
  -2   6   6    13052.57    13897.23    160.65 o 
  -1   6   6      491.19      537.30     66.80 o 
   0   6   6    21799.29    23461.62    195.19 o 
   1   6   6     2344.41     2792.75     63.38 o 
   2   6   6    15105.51    14187.56    184.17 o 
   3   6   6     7847.87     7775.10    128.10 o 
   4   6   6        3.36       40.50     27.97 o 
   5   6   6      103.58      145.50     27.60 o 
   6   6   6       26.85       25.41     17.98 o 
   7   6   6       59.77      106.21     45.67 o 
   8   6   6      620.59      489.35    126.84 o 
   9   6   6      313.34      236.38     89.99 o 
  10   6   6      103.02       92.83     60.74 o 
  11   6   6      131.59      170.57     64.15 o 
 -14   7   6     1173.81     1269.30    414.44 o 
 -13   7   6      170.73      369.10    154.37 o 
 -12   7   6        8.68      178.72     91.63 o 
 -11   7   6     1179.56     1177.24    167.67 o 
 -10   7   6      278.84      205.86     55.53 o 
  -9   7   6      514.26      485.97     76.45 o 
  -8   7   6      824.73      822.17    108.13 o 
  -7   7   6     1466.83     1557.66    167.25 o 
  -6   7   6     4183.99     4288.01    118.26 o 
  -5   7   6      141.20       96.66     42.36 o 
  -4   7   6      245.90      153.57     39.05 o 
  -3   7   6      213.49      126.22     25.45 o 
  -2   7   6     9729.72    10096.94    160.80 o 
  -1   7   6     6026.47     5876.80     70.98 o 
   0   7   6     3131.42     3118.64     61.29 o 
   1   7   6     2924.71     2972.11     64.39 o 
   2   7   6      719.91      675.62     68.08 o 
   3   7   6      965.78      913.85     88.87 o 
   4   7   6      959.55      900.23    117.10 o 
   5   7   6      963.44      960.09    100.63 o 
   6   7   6      215.03      215.01     72.98 o 
   7   7   6      485.09      513.19     94.61 o 
   8   7   6      333.71      235.66     69.73 o 
   9   7   6        5.63      109.11     86.71 o 
  10   7   6       22.49        1.42     94.32 o 
  11   7   6      165.77      168.93     84.83 o 
 -13   8   6       26.30      -36.53    118.19 o 
 -12   8   6      195.93      247.66     85.45 o 
 -11   8   6     1479.36     1860.77    214.25 o 
 -10   8   6      337.42      268.51     53.60 o 
  -9   8   6      187.96      144.41     59.99 o 
  -8   8   6     6206.32     6152.14    310.13 o 
  -7   8   6     2977.36     3075.63    185.48 o 
  -6   8   6      684.66      828.43    109.13 o 
  -5   8   6    19806.85    19796.62    302.74 o 
  -4   8   6        4.90       40.20     38.39 o 
  -3   8   6     4457.27     4832.65    127.96 o 
  -2   8   6     1764.95     1621.96     71.43 o 
  -1   8   6    11306.46    11441.48    179.18 o 
   0   8   6      949.30      979.03     66.04 o 
   1   8   6    15089.91    15206.93    181.12 o 
   2   8   6     2424.02     2251.93     98.45 o 
   3   8   6      281.14      266.38     41.66 o 
   4   8   6      132.51       69.02     29.61 o 
   5   8   6     3576.72     3502.28     92.74 o 
   6   8   6      544.34      475.74     90.91 o 
   7   8   6      449.96      626.10    107.92 o 
   8   8   6       40.03      137.67     69.58 o 
   9   8   6      121.00      133.03     68.43 o 
  10   8   6      114.49      115.67     57.78 o 
  11   8   6       15.52      153.76    121.93 o 
 -13   9   6       18.59       68.42    115.02 o 
 -12   9   6     1107.25     1113.65    340.20 o 
 -11   9   6      116.14       -0.48     64.40 o 
 -10   9   6     1158.75     1257.59    156.31 o 
  -9   9   6      402.52      485.35     80.69 o 
  -8   9   6       35.15      156.57     58.17 o 
  -7   9   6      132.78      129.25     42.33 o 
  -6   9   6      234.40      219.83     62.84 o 
  -5   9   6      217.45      196.08     51.31 o 
  -4   9   6     6411.74     6371.89    150.86 o 
  -3   9   6      246.31      245.86     35.37 o 
  -2   9   6        7.24       80.15     25.09 o 
  -1   9   6     2883.45     3290.68    147.53 o 
   0   9   6     1639.64     1803.25     67.36 o 
   1   9   6        7.96       31.73     31.60 o 
   2   9   6     9362.24     9614.72    147.23 o 
   3   9   6     2064.02     2089.56     96.76 o 
   4   9   6      204.70      131.57     28.98 o 
   5   9   6      183.32      158.63     31.90 o 
   6   9   6      946.21     1004.16    115.25 o 
   7   9   6        3.00       55.86     52.33 o 
   8   9   6      134.87       87.90     68.39 o 
   9   9   6       78.45       71.47    125.94 o 
  10   9   6        4.77      -19.44    129.25 o 
  11   9   6        6.30      111.73     72.91 o 
 -13  10   6        0.59      160.08     91.04 o 
 -12  10   6      139.26      221.41     84.84 o 
 -11  10   6     1735.51     2004.43    427.10 o 
 -10  10   6     1776.60     1792.78    224.95 o 
  -9  10   6     1193.94      856.23    108.98 o 
  -8  10   6      144.62      141.97     49.67 o 
  -7  10   6      449.40      403.96     61.50 o 
  -6  10   6      186.44      258.33     54.96 o 
  -5  10   6     9860.39    10574.87    215.99 o 
  -4  10   6    18489.10    19179.73    326.24 o 
  -3  10   6     4489.02     4563.65     89.93 o 
  -2  10   6      431.79      347.53     45.84 o 
  -1  10   6      427.09      377.94     52.44 o 
   0  10   6    11169.50    11544.78    160.16 o 
   1  10   6     9432.99     9844.95    155.37 o 
   2  10   6     7036.99     7145.27    185.60 o 
   3  10   6      355.49      333.42     45.16 o 
   4  10   6      372.13      349.50     49.87 o 
   5  10   6      617.49      546.30     65.45 o 
   6  10   6     2701.41     2843.28    118.54 o 
   7  10   6      549.38      651.14    123.47 o 
   8  10   6       48.38       40.66     70.98 o 
   9  10   6       59.83       54.55     73.06 o 
  10  10   6       18.35      124.67     60.94 o 
  11  10   6       11.50     -110.34    110.34 o 
 -13  11   6       30.52      129.07    181.73 o 
 -12  11   6       76.14      132.92     69.55 o 
 -11  11   6     1362.39     1322.01    264.28 o 
 -10  11   6      423.21      316.11     97.34 o 
  -9  11   6      765.28      667.31     98.67 o 
  -8  11   6      180.59      288.15     69.20 o 
  -7  11   6       51.48       54.76     42.54 o 
  -6  11   6     2440.99     2363.98    134.81 o 
  -5  11   6     2796.97     3129.16    154.15 o 
  -4  11   6     4394.83     4978.68    130.78 o 
  -3  11   6     9241.08     9242.82    232.61 o 
  -2  11   6       56.58       69.22     31.08 o 
  -1  11   6      116.17      136.16     33.75 o 
   0  11   6     9525.67     9840.12    203.38 o 
   1  11   6     9877.01     9664.33    164.73 o 
   2  11   6      622.74      621.96     79.78 o 
   3  11   6     3227.21     3410.69    125.01 o 
   4  11   6     1015.56      867.49    121.52 o 
   5  11   6     1582.95     1515.53    117.02 o 
   6  11   6      134.78      178.91     53.96 o 
   7  11   6        7.79       63.31     68.53 o 
   8  11   6        0.97      113.37     75.32 o 
   9  11   6       67.28      234.42     71.87 o 
  10  11   6      371.79      297.57     92.84 o 
  11  11   6      231.72      191.67     71.75 o 
 -13  12   6       12.14       56.87     90.17 o 
 -12  12   6       73.04      112.59     75.01 o 
 -11  12   6      938.96      717.90    168.69 o 
 -10  12   6     1448.65     1178.74    192.62 o 
  -9  12   6      224.44      179.11     65.65 o 
  -8  12   6       27.24       51.04     45.76 o 
  -7  12   6      871.94      732.85     83.28 o 
  -6  12   6       43.48       45.18     30.32 o 
  -5  12   6     8338.07     8076.36    161.42 o 
  -4  12   6     2926.94     3204.07    142.04 o 
  -3  12   6      198.48      350.90     64.10 o 
  -2  12   6     3239.51     3622.84     95.30 o 
  -1  12   6    10183.15    10715.20    185.61 o 
   0  12   6       57.37       86.09     28.56 o 
   1  12   6     3627.21     3689.95     99.12 o 
   2  12   6     5075.74     5165.44    112.53 o 
   3  12   6       31.49       92.73     38.36 o 
   4  12   6      240.19      153.66     51.46 o 
   5  12   6     1852.30     2088.84    127.95 o 
   6  12   6      244.91      175.56     36.96 o 
   7  12   6        1.75      154.87     56.09 o 
   8  12   6      874.33      719.91    143.37 o 
   9  12   6        6.10      143.08     92.49 o 
  10  12   6      115.49      233.07    284.66 o 
  11  12   6        0.85      -58.82     98.74 o 
 -13  13   6       45.80       85.80    181.85 o 
 -12  13   6       60.55       68.88    107.79 o 
 -11  13   6      224.83      185.70     91.80 o 
 -10  13   6      831.99      734.35    128.14 o 
  -9  13   6      455.55      401.71     81.16 o 
  -8  13   6      420.63      352.81     73.16 o 
  -7  13   6      834.03     1015.66    134.66 o 
  -6  13   6      514.82      384.33     60.49 o 
  -5  13   6     1012.51      828.13     97.70 o 
  -4  13   6     3768.97     3983.85     97.47 o 
  -3  13   6       32.34       70.73     47.10 o 
  -2  13   6     2619.78     2938.52    139.06 o 
  -1  13   6      706.34      972.84     87.94 o 
   0  13   6     2038.99     2091.33    163.52 o 
   1  13   6     1457.12     1643.36    103.62 o 
   2  13   6        9.65       43.39     27.64 o 
   3  13   6      102.83       88.65     42.32 o 
   4  13   6       48.53       81.54     40.94 o 
   5  13   6       99.40      101.02     38.05 o 
   6  13   6      357.84      494.17     80.15 o 
   7  13   6      202.20      240.86     71.36 o 
   8  13   6        1.58      205.90     77.11 o 
   9  13   6       28.65      102.05    160.15 o 
  10  13   6        2.27     -111.87    111.87 o 
 -13  14   6      269.36      208.14    131.88 o 
 -12  14   6        0.06      222.16     83.75 o 
 -11  14   6     1163.02     1540.00    365.77 o 
 -10  14   6      138.11      196.91     66.59 o 
  -9  14   6     1025.27      931.73    190.42 o 
  -8  14   6      301.31      283.08     79.08 o 
  -7  14   6     1889.01     1881.82    161.40 o 
  -6  14   6      627.49      526.75    104.00 o 
  -5  14   6    13163.66    15064.43    300.34 o 
  -4  14   6      770.80      734.38    103.40 o 
  -3  14   6       16.77       89.78     40.81 o 
  -2  14   6     2310.24     2455.38    106.77 o 
  -1  14   6      434.96      406.84     68.64 o 
   0  14   6     1084.06     1024.35    133.64 o 
   1  14   6     4070.37     3853.62     98.12 o 
   2  14   6     1668.32     1520.58    207.04 o 
   3  14   6     3786.13     4030.87    132.48 o 
   4  14   6      375.72      306.05     65.02 o 
   5  14   6       42.13      110.73     53.38 o 
   6  14   6     2159.01     2091.98    122.82 o 
   7  14   6      516.72      501.88    108.93 o 
   8  14   6       28.42       81.75     72.81 o 
   9  14   6      678.47      560.42    156.67 o 
  10  14   6       84.74      150.86     94.79 o 
 -13  15   6        4.11       77.41    120.12 o 
 -12  15   6        1.61      -28.47     85.40 o 
 -11  15   6      339.99      369.47    119.40 o 
 -10  15   6       90.33      199.36     81.38 o 
  -9  15   6      876.27      786.36    124.74 o 
  -8  15   6      371.84      259.12     63.49 o 
  -7  15   6     3242.30     3245.69    172.06 o 
  -6  15   6     1047.57      937.56    113.09 o 
  -5  15   6     1238.28     1353.62    176.66 o 
  -4  15   6      188.46      212.02     46.06 o 
  -3  15   6      966.89     1181.45    129.31 o 
  -2  15   6      615.77      805.61    106.44 o 
  -1  15   6    21281.96    22066.33    356.76 o 
   0  15   6     3751.54     3750.20    101.37 o 
   1  15   6     3384.33     3539.34    137.67 o 
   2  15   6      672.11      612.87     75.49 o 
   3  15   6      287.28      331.83     70.21 o 
   4  15   6      686.01      864.62    114.85 o 
   5  15   6     1527.88     1683.95    193.11 o 
   6  15   6      116.80      166.60     52.00 o 
   7  15   6       43.35       93.48     80.53 o 
   8  15   6      719.07      585.34    182.61 o 
   9  15   6       91.90      229.93     67.86 o 
  10  15   6      123.43      177.55    104.14 o 
 -12  16   6       15.69       39.64    103.93 o 
 -11  16   6       17.04      111.37    186.71 o 
 -10  16   6     1674.93     1364.77    211.60 o 
  -9  16   6        7.17      155.49     84.93 o 
  -8  16   6     1292.85     1401.95    207.29 o 
  -7  16   6       40.06       55.05     78.08 o 
  -6  16   6       15.13       46.17     48.70 o 
  -5  16   6       25.71        9.69     50.27 o 
  -4  16   6     5907.43     5893.41    152.62 o 
  -3  16   6      469.67      388.21     64.71 o 
  -2  16   6      338.57      269.09     54.25 o 
  -1  16   6     1611.18     1718.69    223.14 o 
   0  16   6       48.22       34.65     43.36 o 
   1  16   6      289.98      174.96     57.59 o 
   2  16   6     5715.57     6268.16    213.04 o 
   3  16   6      624.86      589.58     86.17 o 
   4  16   6      771.16      786.43    108.12 o 
   5  16   6       14.50       29.60     40.07 o 
   6  16   6       24.85       42.25     43.56 o 
   7  16   6      119.07       58.91     55.80 o 
   8  16   6     1183.30     1327.74    290.66 o 
   9  16   6        8.72       65.55     65.86 o 
  10  16   6       10.29      248.78    111.42 o 
 -12  17   6       52.78      -50.63     99.69 o 
 -11  17   6      665.09      568.75    172.05 o 
 -10  17   6      229.06      253.97     91.76 o 
  -9  17   6       13.28      124.57     61.74 o 
  -8  17   6       55.88      111.88     60.64 o 
  -7  17   6        6.96       77.13     52.14 o 
  -6  17   6       24.24       74.85     52.84 o 
  -5  17   6     6155.65     6609.69    147.83 o 
  -4  17   6     2068.22     1960.65    192.79 o 
  -3  17   6     1992.13     2158.88    196.79 o 
  -2  17   6      832.19      727.31     92.77 o 
  -1  17   6      961.31     1183.71    127.69 o 
   0  17   6      613.42      427.06     86.66 o 
   1  17   6     1838.74     1572.58    214.35 o 
   2  17   6        5.31       77.85     38.44 o 
   3  17   6      844.16      677.04    106.63 o 
   4  17   6      799.17      589.77     96.33 o 
   5  17   6      648.67      669.95    101.34 o 
   6  17   6       92.26      162.86     44.44 o 
   7  17   6       86.71       72.16     62.78 o 
   8  17   6       22.46      200.07     81.15 o 
   9  17   6       22.20      241.25     83.49 o 
  10  17   6       38.16      307.90    112.03 o 
 -12  18   6       12.91       77.39    135.33 o 
 -11  18   6     1702.85     1891.28    343.81 o 
 -10  18   6       47.77       71.89     78.68 o 
  -9  18   6       73.00      131.39     58.55 o 
  -8  18   6      264.06      245.08     96.36 o 
  -7  18   6     1908.88     2345.76    241.60 o 
  -6  18   6       17.43       77.40     39.61 o 
  -5  18   6     2646.26     2613.02     98.63 o 
  -4  18   6      741.89      798.88    120.00 o 
  -3  18   6      187.16      199.49     48.63 o 
  -2  18   6     1298.64     1342.41    165.77 o 
  -1  18   6      835.79      820.95    110.24 o 
   0  18   6      349.39      333.57     57.35 o 
   1  18   6       13.85      127.56     46.76 o 
   2  18   6      115.50      147.09    103.47 o 
   3  18   6     1489.32     1659.10    211.92 o 
   4  18   6     3822.12     3983.63    208.88 o 
   5  18   6      261.71      280.80     48.64 o 
   6  18   6       64.25      135.88     87.46 o 
   7  18   6        0.82       47.74     79.23 o 
   8  18   6       40.49      140.16     80.07 o 
   9  18   6      369.26      227.01     64.19 o 
  10  18   6       98.95      171.56    130.69 o 
 -12  19   6       26.90      226.86    105.17 o 
 -11  19   6       20.09      224.56    133.91 o 
 -10  19   6       18.57       10.92     90.22 o 
  -9  19   6       50.87       67.17     73.61 o 
  -8  19   6       91.12      114.95     65.37 o 
  -7  19   6      360.24      433.47    101.57 o 
  -6  19   6       38.10       77.96     30.32 o 
  -5  19   6      327.32      308.01     62.27 o 
  -4  19   6      392.11      524.64     82.78 o 
  -3  19   6      269.31      453.76     92.91 o 
  -2  19   6     1271.09     1333.24    177.90 o 
  -1  19   6     4129.34     4236.32    240.02 o 
   0  19   6        8.60        0.08     51.25 o 
   1  19   6      120.52      195.02     50.72 o 
   2  19   6      965.89      928.85    123.24 o 
   3  19   6     1396.02     1272.17    159.55 o 
   4  19   6        0.36       57.66     43.05 o 
   5  19   6       42.82      176.22     63.28 o 
   6  19   6        0.87      100.97     58.79 o 
   7  19   6        0.80      108.81     74.56 o 
   8  19   6      256.63      334.80    105.21 o 
   9  19   6        4.61     -113.46    113.46 o 
 -12  20   6       39.37      211.99    152.22 o 
 -11  20   6        2.53       15.39     55.06 o 
 -10  20   6      485.05      366.80     97.39 o 
  -9  20   6       13.05       92.21     64.97 o 
  -8  20   6       90.91       71.05     94.01 o 
  -7  20   6     1062.25     1221.07    213.85 o 
  -6  20   6       35.28       83.90     61.05 o 
  -5  20   6      590.65      668.77    101.85 o 
  -4  20   6     1485.28     1545.90    194.25 o 
  -3  20   6      284.23      331.39     69.34 o 
  -2  20   6      259.69      222.10     68.45 o 
  -1  20   6     8396.29     9467.83    217.49 o 
   0  20   6      313.24      253.03     67.70 o 
   1  20   6        5.49       87.69     60.44 o 
   2  20   6     2930.36     3070.23    209.75 o 
   3  20   6       19.04       50.96     55.68 o 
   4  20   6     1474.79     1297.22    199.98 o 
   5  20   6     1607.07     1481.01    315.56 o 
   6  20   6      131.23      242.46     79.00 o 
   7  20   6       27.47       98.79     74.12 o 
   8  20   6      167.91      211.05     88.23 o 
   9  20   6        1.09      127.58     74.51 o 
 -11  21   6      187.16      261.20    100.76 o 
 -10  21   6      234.48      311.94     85.99 o 
  -9  21   6      105.21      122.04     82.35 o 
  -8  21   6       89.44      113.45     79.06 o 
  -7  21   6       98.60       93.21     99.87 o 
  -6  21   6        5.58       77.18    124.06 o 
  -5  21   6        1.32       -5.24     61.32 o 
  -4  21   6     1628.88     1782.29    209.33 o 
  -3  21   6      223.49      170.13     60.69 o 
  -2  21   6      389.58      291.40     85.69 o 
  -1  21   6     1405.30     1444.22    151.82 o 
   0  21   6     1623.86     1548.69    160.37 o 
   1  21   6     1336.15     1518.49    180.16 o 
   2  21   6     2948.21     3313.86    142.97 o 
   3  21   6       13.23       60.57     55.51 o 
   4  21   6        5.91       76.73     46.31 o 
   5  21   6       48.55       64.05     52.66 o 
   6  21   6       47.30       92.47     64.53 o 
   7  21   6       53.33      129.68     76.03 o 
   8  21   6       86.10       90.67     98.26 o 
   9  21   6       51.02      106.07     67.48 o 
 -11  22   6      347.73      199.53     96.13 o 
 -10  22   6       12.71       55.91     77.33 o 
  -9  22   6      172.22      249.47     97.99 o 
  -8  22   6      962.03      839.35    157.17 o 
  -7  22   6       21.98       87.20     91.31 o 
  -6  22   6       25.23      213.32     82.74 o 
  -5  22   6     1009.56      861.62    142.28 o 
  -4  22   6      932.51      880.80    132.47 o 
  -3  22   6     1461.72     1456.09    205.60 o 
  -2  22   6     8013.41     9001.15    203.34 o 
  -1  22   6     1393.08     1164.26    163.28 o 
   0  22   6      179.19      179.05     67.11 o 
   1  22   6       14.50       17.15     45.76 o 
   2  22   6     1254.81     1304.89    165.69 o 
   3  22   6       16.72       64.05     49.53 o 
   4  22   6     1671.61     1584.24    264.35 o 
   5  22   6      166.00      178.08     84.82 o 
   6  22   6        6.93       25.66    104.84 o 
   7  22   6       11.35       54.48     74.49 o 
   8  22   6       13.09      -16.52     81.70 o 
   9  22   6       29.32      101.70    143.99 o 
 -11  23   6       24.33       16.64    140.30 o 
 -10  23   6       16.44      141.39     75.92 o 
  -9  23   6       71.79      128.48     73.28 o 
  -8  23   6       31.55      146.54     74.63 o 
  -7  23   6      200.26      155.12     83.34 o 
  -6  23   6      104.73      201.98    100.78 o 
  -5  23   6      178.88      258.32     87.92 o 
  -4  23   6      322.93      277.78     78.24 o 
  -3  23   6     1420.50     1251.27    161.24 o 
  -2  23   6     2750.81     3119.42    244.65 o 
  -1  23   6       75.95      127.34     44.48 o 
   0  23   6      894.74      753.14    110.19 o 
   1  23   6       49.58       58.58     63.00 o 
   2  23   6       98.13      161.83     59.01 o 
   3  23   6      159.01      156.41     53.98 o 
   4  23   6      566.78      525.88    140.34 o 
   5  23   6      202.62      261.44     75.14 o 
   6  23   6      595.00      583.50    151.26 o 
   7  23   6       81.46      101.72     81.48 o 
   8  23   6       13.96      104.50    112.87 o 
 -10  24   6       43.98      116.74     84.05 o 
  -9  24   6       60.66        6.68     76.23 o 
  -8  24   6      884.37      823.91    152.98 o 
  -7  24   6     1885.64     1705.13    337.90 o 
  -6  24   6      180.50      234.62     84.91 o 
  -5  24   6        7.05      117.88     78.00 o 
  -4  24   6        1.65       78.43     60.93 o 
  -3  24   6     2244.01     2338.43    318.89 o 
  -2  24   6      384.48      263.32     71.47 o 
  -1  24   6      371.26      472.92     94.80 o 
   0  24   6       47.79       26.11     63.22 o 
   1  24   6     1339.27     1575.08    175.50 o 
   2  24   6      132.73       24.54     58.27 o 
   3  24   6      725.12      774.21    108.76 o 
   4  24   6        4.95      124.10     67.22 o 
   5  24   6       41.84      124.23     76.10 o 
   6  24   6      114.70      244.91    100.74 o 
   7  24   6      319.70      555.06    124.44 o 
   8  24   6       12.37      222.58     83.52 o 
 -10  25   6        2.04      -44.46    135.07 o 
  -9  25   6      125.55      314.49    100.94 o 
  -8  25   6        6.84      142.60     81.77 o 
  -7  25   6      173.90       51.73     87.46 o 
  -6  25   6      583.35      477.78    106.15 o 
  -5  25   6       72.62      126.24     62.94 o 
  -4  25   6       89.82      113.60     85.80 o 
  -3  25   6      489.26      369.14     96.26 o 
  -2  25   6      581.07      521.02    103.52 o 
  -1  25   6       16.35      159.63     73.15 o 
   0  25   6      902.96      731.51    121.61 o 
   1  25   6       61.89      113.90     45.92 o 
   2  25   6       39.59       64.47     49.82 o 
   3  25   6      349.70      277.10     88.28 o 
   4  25   6      124.41      131.25     80.75 o 
   5  25   6       43.90       93.23     54.87 o 
   6  25   6        6.02       31.95     72.64 o 
   7  25   6      166.46      156.72     62.36 o 
   8  25   6       66.92      343.59    139.72 o 
 -10  26   6       25.47        5.82    154.13 o 
  -9  26   6      164.50      168.76     83.55 o 
  -8  26   6      822.90      741.51    160.74 o 
  -7  26   6       74.78       59.71     82.82 o 
  -6  26   6      179.00      144.38    104.09 o 
  -5  26   6      201.99      325.53    100.60 o 
  -4  26   6     1713.83     1391.37    245.76 o 
  -3  26   6       30.27       63.68     62.47 o 
  -2  26   6     1575.93     1750.36    235.53 o 
  -1  26   6       47.77       93.18     54.87 o 
   0  26   6       54.33      101.55     61.62 o 
   1  26   6       71.93      157.24     54.27 o 
   2  26   6      964.33      852.07    162.20 o 
   3  26   6      135.41      170.80     76.76 o 
   4  26   6      220.65      254.21     76.75 o 
   5  26   6      642.78      537.23    141.08 o 
   6  26   6       53.00      151.82    140.96 o 
   7  26   6      110.16      138.94     76.76 o 
  -9  27   6       40.93      180.00     83.83 o 
  -8  27   6      306.19      400.77    103.96 o 
  -7  27   6      412.55      510.99    148.45 o 
  -6  27   6       33.32      162.11     85.98 o 
  -5  27   6       70.15       29.46    102.66 o 
  -4  27   6        9.70       66.04     80.66 o 
  -3  27   6      190.19      193.00     71.51 o 
  -2  27   6      770.79      568.62    106.24 o 
  -1  27   6     1068.40      876.67    105.40 o 
   0  27   6        5.79      180.09     61.74 o 
   1  27   6      145.46       57.95     69.36 o 
   2  27   6      130.50      184.21     63.19 o 
   3  27   6       22.54       82.29     62.36 o 
   4  27   6       19.70      128.52     86.84 o 
   5  27   6       85.46      139.74     63.68 o 
   6  27   6        0.42      125.88     90.61 o 
   7  27   6      114.50      164.58     97.56 o 
  -9  28   6       27.33       15.32     80.14 o 
  -8  28   6      353.45      245.49     95.49 o 
  -7  28   6     1010.87      753.58    160.97 o 
  -6  28   6       71.35      208.95     95.29 o 
  -5  28   6      159.35      178.98     71.09 o 
  -4  28   6      144.47      132.25     99.48 o 
  -3  28   6      702.77      726.37    110.36 o 
  -2  28   6      359.36      395.54     92.61 o 
  -1  28   6      577.45      498.75     81.06 o 
   0  28   6       50.40      138.18     48.94 o 
   1  28   6       53.32       67.42     54.22 o 
   2  28   6      210.19      148.14     58.44 o 
   3  28   6      422.56      471.11    109.80 o 
   4  28   6        6.40       -5.34     87.56 o 
   5  28   6        6.72       63.29     60.51 o 
   6  28   6      706.32      642.48    129.59 o 
  -8  29   6      208.30      217.31     88.20 o 
  -7  29   6      624.50      458.98    130.97 o 
  -6  29   6       64.86      140.62     84.63 o 
  -5  29   6       64.30      174.77     77.64 o 
  -4  29   6       86.71       75.63     76.86 o 
  -3  29   6      329.01      451.20    105.71 o 
  -2  29   6        0.88      145.10     50.21 o 
  -1  29   6       13.03      109.08     77.15 o 
   0  29   6        1.01      -23.90     63.26 o 
   1  29   6      856.63      754.87    142.62 o 
   2  29   6     1107.70     1186.80    200.67 o 
   3  29   6      869.69     1072.43    209.97 o 
   4  29   6      178.67      149.93     81.88 o 
   5  29   6      355.01      227.65     73.62 o 
   6  29   6        4.16       85.15     80.83 o 
  -8  30   6      194.54       77.55     99.05 o 
  -7  30   6       60.27       68.41     96.83 o 
  -6  30   6       76.10       86.36     85.04 o 
  -5  30   6      273.45      255.35     88.30 o 
  -4  30   6       45.16      163.35     68.39 o 
  -3  30   6      558.34      432.31     91.02 o 
  -2  30   6      352.87      311.89     87.44 o 
  -1  30   6      806.17      548.26    125.99 o 
   0  30   6        0.84      142.79     72.72 o 
   1  30   6       46.52       54.89     77.56 o 
   2  30   6      135.45       71.88     97.46 o 
   3  30   6        1.26      150.49     53.42 o 
   4  30   6       72.84      124.31     77.48 o 
   5  30   6      323.42      336.05     90.75 o 
  -7  31   6      140.95      169.11     75.84 o 
  -6  31   6        5.44       61.76     82.74 o 
  -5  31   6       18.58      246.94     78.22 o 
  -4  31   6      153.55      116.25     81.37 o 
  -3  31   6       77.69      106.82     88.98 o 
  -2  31   6      120.31      146.71     60.77 o 
  -1  31   6        7.11       -8.99     74.32 o 
   0  31   6       10.28       81.34     70.82 o 
   1  31   6        9.35       88.50     71.78 o 
   2  31   6        1.23      187.20     70.66 o 
   3  31   6       79.96      147.65     60.54 o 
   4  31   6        0.29      125.60     75.48 o 
   5  31   6        0.69      -66.53     80.20 o 
  -6  32   6        0.03      -99.16     99.16 o 
  -5  32   6      159.73      232.35     76.19 o 
  -4  32   6       18.54      123.76     70.80 o 
  -3  32   6        8.17      104.91     60.67 o 
  -2  32   6      115.65       90.28     97.47 o 
  -1  32   6       62.11      126.24     47.04 o 
   0  32   6      218.41      214.73     73.52 o 
   1  32   6      501.86      476.29    113.91 o 
   2  32   6        6.82       98.91     65.70 o 
   3  32   6        1.71      -17.02     83.79 o 
   4  32   6      162.94       71.19     68.09 o 
  -5  33   6       94.45      139.98     91.60 o 
  -4  33   6       85.54      219.17     78.75 o 
  -3  33   6       21.79      196.79     68.56 o 
  -2  33   6      224.84      207.53    106.09 o 
  -1  33   6      541.23      412.45     96.43 o 
   0  33   6       79.45       87.62     87.84 o 
   1  33   6        1.71      123.86     66.18 o 
   2  33   6      329.90      366.02    103.12 o 
   3  33   6      144.23      150.48     87.67 o 
  -4  34   6       21.31      295.60     89.10 o 
  -3  34   6       63.49       94.50     82.64 o 
  -2  34   6        0.10      215.85    102.02 o 
  -1  34   6      171.69      270.59    118.29 o 
   0  34   6       31.27      175.84     97.23 o 
   1  34   6       28.66       62.81     95.21 o 
   2  34   6      147.81      136.46     74.80 o 
  -3  35   6       97.44       75.66    353.33 o 
  -2  35   6       10.06      110.14    125.56 o 
  -1  35   6       39.21       77.27     91.17 o 
   0  35   6        6.31       11.66    112.67 o 
 -13   0   7      561.58      427.55    166.71 o 
 -11   0   7       90.23      114.52     84.57 o 
  -9   0   7      694.39     1079.63    200.59 o 
  -7   0   7     4599.62     4181.31    150.81 o 
  -5   0   7      677.41      648.38    288.23 o 
  -3   0   7    10187.63    10005.12    228.13 o 
  -1   0   7    17597.38    17295.98    567.22 o 
   1   0   7     1367.51     1498.48     65.62 o 
   3   0   7      115.14      119.45     40.69 o 
   5   0   7      125.87       97.90     34.18 o 
   7   0   7       71.07      192.56     93.21 o 
   9   0   7      107.17      227.28    116.82 o 
  11   0   7        5.65      119.30     91.66 o 
 -14   1   7        2.86      234.42    148.72 o 
 -13   1   7       62.49      -47.67     89.20 o 
 -12   1   7      284.64      302.98     83.09 o 
 -11   1   7      129.02      107.78     63.87 o 
 -10   1   7      129.05      144.97     68.47 o 
  -9   1   7     2166.71     2369.33    233.01 o 
  -8   1   7     3093.77     3019.06    187.69 o 
  -7   1   7     8513.35     8815.42    213.13 o 
  -6   1   7     9503.40     8996.16    175.74 o 
  -5   1   7     2105.23     1946.40    226.44 o 
  -4   1   7      321.54      371.05     65.01 o 
  -3   1   7    10224.70    10155.75    168.72 o 
  -2   1   7     9649.43     9672.16    156.63 o 
  -1   1   7    10891.21    11647.90    232.33 o 
   0   1   7    21293.01    20989.79    355.52 o 
   1   1   7     1939.61     2038.59     68.95 o 
   2   1   7      794.19      772.56     55.79 o 
   3   1   7     6748.89     7251.64    115.52 o 
   4   1   7       64.38       51.06     16.72 o 
   5   1   7      225.32      163.70     55.36 o 
   6   1   7     2371.52     2765.89     96.06 o 
   7   1   7       25.95       28.78     76.63 o 
   8   1   7      190.05      146.20     73.57 o 
   9   1   7      260.37      272.38     85.81 o 
  10   1   7        0.19       83.00     60.88 o 
  11   1   7        2.22      114.64     54.91 o 
 -14   2   7      251.21      342.83    271.67 o 
 -13   2   7       19.44       54.44     77.97 o 
 -12   2   7      155.87      172.31     82.23 o 
 -11   2   7      478.88      416.96     72.99 o 
 -10   2   7     1257.16     1403.84    197.40 o 
  -9   2   7      107.25       75.05     53.26 o 
  -8   2   7     5645.74     5986.27    170.65 o 
  -7   2   7      835.20      678.95    102.10 o 
  -6   2   7     1519.73     1771.51    163.43 o 
  -5   2   7       23.56      109.53     46.80 o 
  -4   2   7    43947.39    44833.45    456.21 o 
  -3   2   7     9353.15    10102.89    163.63 o 
  -2   2   7     1070.23      931.59     78.39 o 
  -1   2   7     7523.15     7240.27    156.43 o 
   0   2   7     3189.76     2814.19     57.86 o 
   1   2   7      130.51       74.40     33.98 o 
   2   2   7    32784.32    35084.02    390.83 o 
   3   2   7      112.20      118.62     21.83 o 
   4   2   7     1124.04      905.36     77.62 o 
   5   2   7     3379.52     3060.92    114.13 o 
   6   2   7     1176.41     1261.48    170.78 o 
   7   2   7      668.05      563.92    120.99 o 
   8   2   7      654.74      560.70    123.83 o 
   9   2   7       62.97      123.40     75.84 o 
  10   2   7       29.83      100.96     74.63 o 
  11   2   7        1.02      -81.97     82.62 o 
 -14   3   7       48.16       -4.95    104.88 o 
 -13   3   7       35.20       82.59    176.22 o 
 -12   3   7      124.85      144.56     65.55 o 
 -11   3   7       74.13      111.15     70.38 o 
 -10   3   7      360.86      303.54     68.29 o 
  -9   3   7        4.09       64.25     50.52 o 
  -8   3   7      521.19      567.67     88.62 o 
  -7   3   7      120.38      107.90     42.35 o 
  -6   3   7      957.93      852.42    113.97 o 
  -5   3   7     3426.36     3276.84     88.33 o 
  -4   3   7     6284.94     7101.36    145.62 o 
  -3   3   7     2924.13     3041.13    107.47 o 
  -2   3   7     1189.36     1261.98     89.84 o 
  -1   3   7       80.35       82.28     16.22 o 
   0   3   7     9276.72     9489.06    178.09 o 
   1   3   7    23925.14    24969.57    293.13 o 
   2   3   7      380.99      223.44     32.66 o 
   3   3   7       55.43       58.94     23.08 o 
   4   3   7     3227.82     3164.41     69.23 o 
   5   3   7     2128.98     1978.05    119.33 o 
   6   3   7       42.24       41.08     38.19 o 
   7   3   7       23.33       22.06     64.81 o 
   8   3   7      173.66      251.83     94.19 o 
   9   3   7       76.35      233.87     79.23 o 
  10   3   7      197.10      177.35     76.20 o 
  11   3   7      310.15      358.81    135.74 o 
 -14   4   7      151.17      317.40    163.55 o 
 -13   4   7      101.98      166.58    109.21 o 
 -12   4   7     1812.79     1730.12    306.25 o 
 -11   4   7      135.67      218.66     52.96 o 
 -10   4   7     2787.74     3495.29    268.42 o 
  -9   4   7       75.80       84.67     56.35 o 
  -8   4   7     1084.81     1159.40    149.56 o 
  -7   4   7      279.40      222.47     57.06 o 
  -6   4   7     1601.47     1686.16    187.85 o 
  -5   4   7     4318.90     4056.57    128.69 o 
  -4   4   7      717.01      525.44     64.03 o 
  -3   4   7     1702.11     1541.03     74.79 o 
  -2   4   7      251.94      223.07     34.88 o 
  -1   4   7     3860.42     4012.94     92.84 o 
   0   4   7     1245.59     1337.00     67.95 o 
   1   4   7     2262.39     2729.22     90.08 o 
   2   4   7      277.10      355.48     39.32 o 
   3   4   7      600.81      479.76     60.30 o 
   4   4   7       36.77       39.41     32.72 o 
   5   4   7      173.50      146.29     31.08 o 
   6   4   7      538.08      446.55     56.43 o 
   7   4   7      491.50      459.06     86.45 o 
   8   4   7       90.28      153.86     71.47 o 
   9   4   7        2.48       23.43     37.53 o 
  10   4   7       30.81      114.07     71.51 o 
  11   4   7       74.75      142.44     89.01 o 
 -14   5   7       99.84      269.73    125.30 o 
 -13   5   7      154.62      285.72     98.10 o 
 -12   5   7       79.88       87.37     66.69 o 
 -11   5   7       18.89       14.32     40.22 o 
 -10   5   7      189.00      170.23     55.45 o 
  -9   5   7      692.30      751.90    101.69 o 
  -8   5   7       25.59      174.55     65.49 o 
  -7   5   7     5225.21     5482.43    262.02 o 
  -6   5   7      120.79      165.54     43.64 o 
  -5   5   7      760.12      923.01    130.85 o 
  -4   5   7     6869.08     7726.08    182.43 o 
  -3   5   7    17611.62    17774.21    217.63 o 
  -2   5   7      104.61      129.00     35.27 o 
  -1   5   7      138.74      135.13     27.22 o 
   0   5   7      670.68      724.41     53.23 o 
   1   5   7     2770.36     3041.00     58.31 o 
   2   5   7     6935.26     6494.09    151.13 o 
   3   5   7     5608.97     5786.30    109.88 o 
   4   5   7      929.34      808.49    100.87 o 
   5   5   7       85.06       95.86     33.17 o 
   6   5   7     2198.71     2326.82     79.56 o 
   7   5   7     1055.29      898.53    169.75 o 
   8   5   7      162.57      225.35     84.56 o 
   9   5   7        5.08       84.51     48.36 o 
  10   5   7      119.56      184.00     58.41 o 
  11   5   7       79.30      101.58     61.37 o 
 -14   6   7       43.57      148.44    113.88 o 
 -13   6   7      475.59      696.04    235.30 o 
 -12   6   7       38.63      231.83     90.75 o 
 -11   6   7     4629.50     5598.54    252.57 o 
 -10   6   7      642.90      523.52     87.03 o 
  -9   6   7      216.86      180.05     72.33 o 
  -8   6   7      112.37      108.25     54.39 o 
  -7   6   7     2126.25     2395.02    179.82 o 
  -6   6   7      323.13      286.66     59.07 o 
  -5   6   7    11333.83    11976.77    247.37 o 
  -4   6   7     1964.17     1821.06    126.79 o 
  -3   6   7      317.82      308.52     42.65 o 
  -2   6   7    11379.89    11072.03    210.41 o 
  -1   6   7     6703.86     6408.73    119.49 o 
   0   6   7     7228.01     7828.23    180.08 o 
   1   6   7     5792.24     6490.29    159.22 o 
   2   6   7      155.30      149.41     36.27 o 
   3   6   7     3879.11     3922.65    113.17 o 
   4   6   7     3947.04     3970.91    112.29 o 
   5   6   7     2466.41     2404.30    101.56 o 
   6   6   7        7.68       54.33     36.94 o 
   7   6   7        5.52       53.29     56.88 o 
   8   6   7       45.78      115.32     63.35 o 
   9   6   7      166.24      205.33     71.15 o 
  10   6   7       15.27       89.10     69.95 o 
  11   6   7       38.68       87.96     96.40 o 
 -13   7   7      146.07       88.63    115.10 o 
 -12   7   7      479.78      508.21    190.57 o 
 -11   7   7      304.86      284.23     70.07 o 
 -10   7   7       48.14       90.96     56.74 o 
  -9   7   7      191.62       85.23     52.16 o 
  -8   7   7      875.43      847.14     92.77 o 
  -7   7   7       71.19      165.58     50.42 o 
  -6   7   7     1323.77     1453.91    187.67 o 
  -5   7   7       25.52       41.66     44.49 o 
  -4   7   7        0.40        7.11     51.25 o 
  -3   7   7     1093.19     1098.56    104.07 o 
  -2   7   7     3916.83     3635.69     70.27 o 
  -1   7   7    10748.26    11111.32    170.06 o 
   0   7   7      143.48      197.98     28.86 o 
   1   7   7      282.37      341.29     40.60 o 
   2   7   7       84.66      100.32     22.49 o 
   3   7   7      115.24      108.56     23.20 o 
   4   7   7      792.31      638.32     67.66 o 
   5   7   7     3069.33     3353.40    110.14 o 
   6   7   7      434.91      402.22     74.15 o 
   7   7   7       89.31      103.07    103.37 o 
   8   7   7      782.30      536.64    117.56 o 
   9   7   7       15.22       23.77     78.20 o 
  10   7   7        4.39       31.60    132.01 o 
  11   7   7      279.84      225.83     98.80 o 
 -13   8   7        0.93      -79.60    129.25 o 
 -12   8   7       82.49       37.73     94.44 o 
 -11   8   7      176.69      235.22     70.05 o 
 -10   8   7      252.52      201.59     60.22 o 
  -9   8   7     3307.98     3144.08    157.84 o 
  -8   8   7     8912.03    10245.22    178.85 o 
  -7   8   7      535.78      563.28     92.51 o 
  -6   8   7       62.79       69.75     48.94 o 
  -5   8   7      262.40      192.06     62.87 o 
  -4   8   7      653.67      544.25     82.54 o 
  -3   8   7      145.64      122.51     37.51 o 
  -2   8   7     9055.43     9134.91    184.11 o 
  -1   8   7     2933.07     3114.71    139.09 o 
   0   8   7     4989.32     5248.60    109.94 o 
   1   8   7     3409.15     3363.24    114.64 o 
   2   8   7      146.61      153.22     29.23 o 
   3   8   7      700.34      557.61     58.68 o 
   4   8   7      190.79      159.61     33.60 o 
   5   8   7       27.31       16.53     38.33 o 
   6   8   7     2627.92     2737.72    127.74 o 
   7   8   7      682.98      610.85    128.91 o 
   8   8   7        4.38       52.13     65.55 o 
   9   8   7       20.43      -28.64     65.03 o 
  10   8   7       35.92      -30.73     48.15 o 
 -13   9   7      192.99      206.05    108.02 o 
 -12   9   7       32.02      105.89     70.17 o 
 -11   9   7      318.51      227.21    112.81 o 
 -10   9   7      153.81      115.64     48.53 o 
  -9   9   7       27.60      113.10     53.32 o 
  -8   9   7        3.00       28.66     65.89 o 
  -7   9   7     1568.31     1426.06    203.02 o 
  -6   9   7      322.58      331.15     82.49 o 
  -5   9   7      729.69      792.59    113.43 o 
  -4   9   7       36.04       47.82     54.12 o 
  -3   9   7        6.29       44.41     31.91 o 
  -2   9   7        7.66       80.62     26.23 o 
  -1   9   7    17589.50    18224.48    325.58 o 
   0   9   7     1761.17     1504.21    109.86 o 
   1   9   7     2760.54     2700.42     87.61 o 
   2   9   7     4930.54     4806.78    131.22 o 
   3   9   7      828.75      814.09     81.63 o 
   4   9   7      445.14      444.85     60.66 o 
   5   9   7     1784.03     2373.55    228.12 o 
   6   9   7      578.43      501.01     78.94 o 
   7   9   7      558.85      358.00     80.87 o 
   8   9   7      156.64      168.91     65.38 o 
   9   9   7      102.57      146.86     52.76 o 
  10   9   7       41.94      112.32     76.83 o 
 -13  10   7      561.43      387.49    222.75 o 
 -12  10   7      135.24      111.08     83.83 o 
 -11  10   7     1954.03     2167.07    234.47 o 
 -10  10   7      247.89      307.21     77.90 o 
  -9  10   7     3494.65     3981.12    322.13 o 
  -8  10   7     1664.94     1703.75    223.79 o 
  -7  10   7     5854.33     6485.05    193.83 o 
  -6  10   7      768.94      606.65    102.33 o 
  -5  10   7     6134.65     6741.65    130.77 o 
  -4  10   7     1216.53     1039.29    162.51 o 
  -3  10   7      206.58      344.44     65.76 o 
  -2  10   7     6315.81     6797.22    158.82 o 
  -1  10   7     2119.64     2312.22    117.62 o 
   0  10   7     1676.56     1760.50    128.98 o 
   1  10   7     3920.61     3526.63    130.27 o 
   2  10   7      157.07      131.69     40.64 o 
   3  10   7     2854.63     3121.11    114.89 o 
   4  10   7        4.83       30.03     29.90 o 
   5  10   7      297.22      189.09     52.70 o 
   6  10   7        8.77       95.44     45.68 o 
   7  10   7      351.19      379.74    105.64 o 
   8  10   7        1.40      100.22     61.34 o 
   9  10   7      512.56      397.45    120.06 o 
  10  10   7        0.00        3.58    134.78 o 
 -13  11   7        1.72       82.77    117.05 o 
 -12  11   7      447.37      509.62    135.73 o 
 -11  11   7       49.34      128.90     59.06 o 
 -10  11   7       66.45      121.17     58.45 o 
  -9  11   7      584.58      490.62     85.49 o 
  -8  11   7        2.76       54.09     66.89 o 
  -7  11   7      514.24      560.10     91.06 o 
  -6  11   7      220.02      229.04     43.88 o 
  -5  11   7       27.81       31.97     59.22 o 
  -4  11   7      869.81      822.85    123.07 o 
  -3  11   7     1794.52     2071.86    116.34 o 
  -2  11   7     1272.87     1257.16     88.17 o 
  -1  11   7     1948.85     1809.11     87.94 o 
   0  11   7     1893.61     1727.70    123.49 o 
   1  11   7       73.21       72.31     34.35 o 
   2  11   7     2075.72     2500.30    150.97 o 
   3  11   7       81.05       69.08     27.59 o 
   4  11   7      735.20      685.93    101.34 o 
   5  11   7      526.87      523.84     95.06 o 
   6  11   7      414.86      306.46     69.90 o 
   7  11   7        4.33       88.25     52.69 o 
   8  11   7     1663.97     1830.63    266.39 o 
   9  11   7       58.53       68.17     79.00 o 
  10  11   7       15.86     -130.17    133.49 o 
 -13  12   7       23.92       65.74    140.84 o 
 -12  12   7        4.26       17.81     81.42 o 
 -11  12   7     1297.11     1302.26    227.93 o 
 -10  12   7      283.09       90.89     71.86 o 
  -9  12   7       52.89       69.98     46.02 o 
  -8  12   7     2028.38     2005.26    269.23 o 
  -7  12   7     2264.42     2171.38    291.87 o 
  -6  12   7        1.49       -5.86     59.33 o 
  -5  12   7     6872.73     7154.80    200.63 o 
  -4  12   7     1555.76     1603.68    136.59 o 
  -3  12   7     1646.50     1743.36    207.29 o 
  -2  12   7     1026.62     1062.40    105.38 o 
  -1  12   7    10246.20    10704.51    202.82 o 
   0  12   7      491.79      638.30     77.17 o 
   1  12   7     7321.70     6878.51    139.13 o 
   2  12   7     1268.70     1215.95    133.29 o 
   3  12   7      273.65      325.55     58.87 o 
   4  12   7     2026.73     2216.73    106.39 o 
   5  12   7      932.58      957.87    151.33 o 
   6  12   7      149.18      137.24     39.48 o 
   7  12   7      155.23      132.52     56.67 o 
   8  12   7      376.12      449.16    136.15 o 
   9  12   7       53.26      135.56     63.12 o 
  10  12   7       11.52      182.47    155.64 o 
 -13  13   7       51.43      231.35    116.70 o 
 -12  13   7      147.79      146.56     65.29 o 
 -11  13   7      252.10      283.52     85.51 o 
 -10  13   7      366.81      410.21     88.21 o 
  -9  13   7      576.06      559.71    112.97 o 
  -8  13   7      352.31      226.81     60.13 o 
  -7  13   7      122.56       94.54     49.61 o 
  -6  13   7     3075.16     3343.61    140.14 o 
  -5  13   7     1717.78     1887.77    230.58 o 
  -4  13   7     3482.58     3655.81    157.27 o 
  -3  13   7     5516.08     5833.78    147.25 o 
  -2  13   7      873.86     1070.45    133.82 o 
  -1  13   7      952.27      993.63    101.37 o 
   0  13   7    11387.02    12137.99    199.67 o 
   1  13   7      564.15      423.43     53.22 o 
   2  13   7      503.30      488.52     76.90 o 
   3  13   7     3223.61     3591.52    141.90 o 
   4  13   7      134.16      252.15     59.83 o 
   5  13   7      384.86      283.00     72.70 o 
   6  13   7       43.36       40.89     59.63 o 
   7  13   7      162.73      230.63     58.65 o 
   8  13   7       10.47       45.67    117.07 o 
   9  13   7      165.57      378.30    164.98 o 
  10  13   7        0.94      238.31    112.93 o 
 -13  14   7      242.24      324.68    135.70 o 
 -12  14   7      108.70      169.85     78.87 o 
 -11  14   7      116.31      121.09     81.32 o 
 -10  14   7      359.42      354.66     83.83 o 
  -9  14   7      184.31      202.17     73.23 o 
  -8  14   7     1012.58     1014.09    128.14 o 
  -7  14   7     1639.22     1541.12    204.10 o 
  -6  14   7      611.66      652.88    111.40 o 
  -5  14   7      204.16      267.54     53.62 o 
  -4  14   7      264.33      295.71     60.07 o 
  -3  14   7     2235.61     2511.44    168.75 o 
  -2  14   7     3645.62     3844.24    142.11 o 
  -1  14   7     8858.90     9710.72    216.13 o 
   0  14   7       76.99       57.53     38.83 o 
   1  14   7        8.43       62.16     37.75 o 
   2  14   7       57.26       85.55     44.77 o 
   3  14   7      154.81      236.71     50.37 o 
   4  14   7      694.89      791.36    106.51 o 
   5  14   7      345.45      313.33     81.20 o 
   6  14   7       36.18      132.32     48.26 o 
   7  14   7       42.29       46.12     60.64 o 
   8  14   7       85.70      300.08     88.61 o 
   9  14   7       16.93       20.93    118.62 o 
  10  14   7       37.85      178.53    139.86 o 
 -12  15   7        3.10      178.15     92.40 o 
 -11  15   7        6.72      147.61    106.63 o 
 -10  15   7      101.79      143.39    107.10 o 
  -9  15   7      239.13      270.03    106.07 o 
  -8  15   7      111.11      174.44     42.31 o 
  -7  15   7      274.63      248.69     74.88 o 
  -6  15   7      359.40      203.00     64.71 o 
  -5  15   7     1684.05     1734.50    224.64 o 
  -4  15   7      208.35      155.44     54.96 o 
  -3  15   7      188.41      175.19     69.86 o 
  -2  15   7     2290.76     2241.77    210.55 o 
  -1  15   7      784.70      889.52    129.63 o 
   0  15   7     2988.22     3229.63    107.87 o 
   1  15   7     3133.20     3411.27    130.28 o 
   2  15   7      263.31      183.03     40.63 o 
   3  15   7        8.55       60.03     42.10 o 
   4  15   7     2708.89     2943.33    179.82 o 
   5  15   7      945.97      805.65    114.90 o 
   6  15   7        4.71       74.04     38.53 o 
   7  15   7       29.81       51.26     52.20 o 
   8  15   7       58.99       50.14    157.77 o 
   9  15   7      147.08      102.38     75.22 o 
  10  15   7       14.96       92.99     66.15 o 
 -12  16   7        7.36       68.35    106.96 o 
 -11  16   7      644.38      633.54    189.24 o 
 -10  16   7       43.83      -26.70     87.21 o 
  -9  16   7       21.81      -39.23     80.94 o 
  -8  16   7      283.35      328.55     88.56 o 
  -7  16   7     2175.05     2140.07    229.13 o 
  -6  16   7        7.27      133.92     51.18 o 
  -5  16   7     7136.47     7510.58    199.25 o 
  -4  16   7       10.35      -15.57     75.66 o 
  -3  16   7      219.90      220.13     63.42 o 
  -2  16   7     1189.45     1585.41    137.05 o 
  -1  16   7    21316.66    23496.01    388.61 o 
   0  16   7      765.43      828.27    102.04 o 
   1  16   7      492.32      457.22     73.30 o 
   2  16   7     1705.10     1530.37    183.07 o 
   3  16   7     1924.24     1804.53    234.28 o 
   4  16   7      581.81      662.00     80.06 o 
   5  16   7     3271.34     3010.05    189.38 o 
   6  16   7       19.23       28.99     58.78 o 
   7  16   7       11.44       48.54     62.74 o 
   8  16   7       39.19      108.62     93.57 o 
   9  16   7        2.32       80.17    113.13 o 
 -12  17   7      151.39      241.92     75.75 o 
 -11  17   7        8.87      111.04    122.54 o 
 -10  17   7      161.01      181.08     83.64 o 
  -9  17   7      828.85      620.80    124.08 o 
  -8  17   7        2.03       57.63     52.34 o 
  -7  17   7       46.10      125.95     60.31 o 
  -6  17   7     1142.03      974.14    139.16 o 
  -5  17   7     1825.65     2285.91    251.23 o 
  -4  17   7      447.71      354.75     80.85 o 
  -3  17   7     3108.15     2923.22    206.36 o 
  -2  17   7     3445.96     3631.51    181.99 o 
  -1  17   7       45.90       42.66     43.67 o 
   0  17   7       15.25       24.34     56.41 o 
   1  17   7      527.86      503.91     76.65 o 
   2  17   7     1285.26     1316.00    164.63 o 
   3  17   7      790.08      648.33     97.21 o 
   4  17   7      283.85      157.17     56.31 o 
   5  17   7      670.87      614.53     89.00 o 
   6  17   7      372.78      326.20     87.47 o 
   7  17   7       62.08      123.54     62.21 o 
   8  17   7      190.41      168.47     92.69 o 
   9  17   7      240.10      278.25    136.34 o 
 -12  18   7       36.84      100.14     93.97 o 
 -11  18   7      218.76      136.53    108.67 o 
 -10  18   7      371.40      290.27    102.47 o 
  -9  18   7      744.66      675.94    155.32 o 
  -8  18   7      323.25      292.41     77.18 o 
  -7  18   7      843.11      799.94    138.19 o 
  -6  18   7       58.57       99.96     52.84 o 
  -5  18   7     1141.09      953.60    130.27 o 
  -4  18   7     4685.98     5268.30    200.62 o 
  -3  18   7     1334.44     1422.23    179.91 o 
  -2  18   7      399.32      211.23     58.73 o 
  -1  18   7      119.49      219.70     55.98 o 
   0  18   7       39.21      108.44     45.41 o 
   1  18   7      220.34      173.23     70.60 o 
   2  18   7       41.59       65.21     65.25 o 
   3  18   7      152.67       62.43     48.12 o 
   4  18   7     1184.42      904.16    137.84 o 
   5  18   7       90.94      153.09     55.57 o 
   6  18   7      188.14      207.35     69.64 o 
   7  18   7        7.73       42.14     65.03 o 
   8  18   7        0.70      101.08     75.47 o 
   9  18   7       11.58     -163.72    163.72 o 
 -12  19   7       13.77      138.54     76.91 o 
 -11  19   7       73.86      289.17    108.81 o 
 -10  19   7      985.01      904.16    152.46 o 
  -9  19   7        5.53       54.37     77.23 o 
  -8  19   7        2.39       59.91     88.51 o 
  -7  19   7        2.97      127.78     66.49 o 
  -6  19   7     1191.87     1086.79    153.27 o 
  -5  19   7     1223.81     1114.65    153.51 o 
  -4  19   7     1247.94     1325.52    185.96 o 
  -3  19   7       23.48        7.24     44.21 o 
  -2  19   7       70.60       43.88     35.85 o 
  -1  19   7      250.30      303.24     64.30 o 
   0  19   7     9423.41    10694.69    233.66 o 
   1  19   7      848.30      896.05    136.36 o 
   2  19   7       89.81      143.65     56.24 o 
   3  19   7      455.80      978.40    142.90 o 
   4  19   7       23.03       -1.39     44.56 o 
   5  19   7        3.37       88.15     50.08 o 
   6  19   7       15.63      106.87     50.42 o 
   7  19   7      298.10      271.33     72.47 o 
   8  19   7      120.80      107.74     94.65 o 
   9  19   7      104.06      261.48    145.86 o 
 -11  20   7       49.33       63.97    115.15 o 
 -10  20   7      367.98      250.58     84.94 o 
  -9  20   7        2.08       66.21     88.61 o 
  -8  20   7      676.56      490.84    120.07 o 
  -7  20   7      662.75      779.32    140.18 o 
  -6  20   7     1112.31      957.54    150.84 o 
  -5  20   7      846.27      901.54    133.90 o 
  -4  20   7     5152.98     5933.87    200.89 o 
  -3  20   7      503.60      553.00     90.90 o 
  -2  20   7       97.87      153.45     61.53 o 
  -1  20   7     1759.60     1903.06    207.73 o 
   0  20   7     1211.26     1216.13    124.93 o 
   1  20   7     2566.17     2632.99    188.68 o 
   2  20   7     5761.60     6733.76    204.80 o 
   3  20   7      997.85      714.53    141.73 o 
   4  20   7       91.67      107.03     45.59 o 
   5  20   7        1.60       88.80     50.19 o 
   6  20   7      110.84      194.12    111.55 o 
   7  20   7       94.65       19.58     64.41 o 
   8  20   7      434.75      308.50    107.11 o 
 -11  21   7       37.92      213.42    111.27 o 
 -10  21   7      125.06      235.23     76.76 o 
  -9  21   7      158.24      162.38    106.17 o 
  -8  21   7        9.30       93.11    142.14 o 
  -7  21   7       49.77      164.11     93.02 o 
  -6  21   7      130.00      202.80     80.42 o 
  -5  21   7      173.75      143.34     60.21 o 
  -4  21   7     1931.79     2079.57    271.99 o 
  -3  21   7      432.25      433.07     74.24 o 
  -2  21   7        4.59      -17.38     64.15 o 
  -1  21   7       45.70       30.26     52.80 o 
   0  21   7     2707.75     2930.26    235.01 o 
   1  21   7      389.85      325.91     58.64 o 
   2  21   7      581.66      773.27     94.21 o 
   3  21   7      255.94      158.55     52.52 o 
   4  21   7       17.18       80.35     67.05 o 
   5  21   7      173.20      255.19     63.68 o 
   6  21   7       54.27      122.26     76.82 o 
   7  21   7      134.94      134.56     67.48 o 
   8  21   7      461.85      289.01    187.53 o 
 -11  22   7      422.10      442.35    138.35 o 
 -10  22   7        4.01       59.50     73.24 o 
  -9  22   7      219.99      255.53     88.13 o 
  -8  22   7      646.05      494.74    111.97 o 
  -7  22   7       18.40       35.62     85.89 o 
  -6  22   7     1376.21     1293.91    174.36 o 
  -5  22   7       53.18       93.87     53.99 o 
  -4  22   7        5.65      106.02     48.74 o 
  -3  22   7      197.28      139.20     77.68 o 
  -2  22   7      952.05      855.90    127.48 o 
  -1  22   7      790.41      820.56    107.99 o 
   0  22   7      307.42      342.24     72.42 o 
   1  22   7        9.63       14.06     54.06 o 
   2  22   7        4.87       84.94     45.16 o 
   3  22   7      336.58      222.85     71.98 o 
   4  22   7       20.18       82.57     72.58 o 
   5  22   7        1.39       83.79     62.13 o 
   6  22   7       17.15       95.74     92.68 o 
   7  22   7       79.54       87.25     70.79 o 
   8  22   7       73.43       82.00    179.95 o 
 -11  23   7        0.98      245.69    240.47 o 
 -10  23   7        4.61       91.54     79.63 o 
  -9  23   7      416.84      336.84     78.71 o 
  -8  23   7      201.00      127.74     76.55 o 
  -7  23   7       64.65      143.07    108.64 o 
  -6  23   7       22.64      105.16     69.94 o 
  -5  23   7       66.92      114.00     60.32 o 
  -4  23   7       56.42       43.49     78.60 o 
  -3  23   7     1520.06     1598.56    207.56 o 
  -2  23   7       20.03      -10.47     51.25 o 
  -1  23   7      520.41      458.21     82.81 o 
   0  23   7     1519.72     1445.20    196.21 o 
   1  23   7      503.52      485.44    125.39 o 
   2  23   7      832.83      809.27    128.67 o 
   3  23   7       50.62      105.18     58.32 o 
   4  23   7       81.38      151.67     83.25 o 
   5  23   7      116.04      131.15     61.65 o 
   6  23   7      534.01      594.67    166.11 o 
   7  23   7      164.90       82.73     60.71 o 
   8  23   7       13.18      -88.43    191.59 o 
 -10  24   7      281.44      279.08     87.29 o 
  -9  24   7       53.82      164.73     77.41 o 
  -8  24   7     1350.53     1265.09    225.98 o 
  -7  24   7      137.33      130.60     84.11 o 
  -6  24   7       13.66      323.98     81.59 o 
  -5  24   7      112.59       60.34     78.65 o 
  -4  24   7      493.32      429.00    117.75 o 
  -3  24   7        3.62       39.03     67.94 o 
  -2  24   7     2428.81     2455.20    267.01 o 
  -1  24   7       30.13       38.27     49.24 o 
   0  24   7     1305.03     1110.05    152.50 o 
   1  24   7       40.98      136.16     49.49 o 
   2  24   7       65.70      105.28     54.62 o 
   3  24   7      664.19      680.33    145.55 o 
   4  24   7      910.00      901.42    158.81 o 
   5  24   7        4.95       98.76     57.39 o 
   6  24   7      775.86      761.69    153.34 o 
   7  24   7       88.35       92.25     73.81 o 
 -10  25   7        6.91       37.46     61.49 o 
  -9  25   7       95.11      270.27     95.68 o 
  -8  25   7      144.33      130.86     89.36 o 
  -7  25   7       73.20       48.43     90.89 o 
  -6  25   7       37.69      101.93     99.86 o 
  -5  25   7       69.47      133.04     69.78 o 
  -4  25   7      260.52      290.83    101.25 o 
  -3  25   7       13.43      121.01     68.54 o 
  -2  25   7      331.45      328.16     75.12 o 
  -1  25   7      162.61       99.20     63.49 o 
   0  25   7      334.09      236.38     64.18 o 
   1  25   7       84.04       79.89     57.36 o 
   2  25   7     1824.35     1701.26    292.28 o 
   3  25   7      355.07      213.05     70.49 o 
   4  25   7      334.74      220.05     87.15 o 
   5  25   7     1029.67      947.32    254.87 o 
   6  25   7       23.16       39.12     85.49 o 
   7  25   7       10.17      -88.57    112.65 o 
  -9  26   7       32.70       50.80     91.64 o 
  -8  26   7       30.91       30.94     76.41 o 
  -7  26   7      153.85      109.56     87.14 o 
  -6  26   7        0.51      214.32     78.01 o 
  -5  26   7      315.48      219.67     97.27 o 
  -4  26   7       47.09       96.85     73.09 o 
  -3  26   7        2.45       62.60     49.78 o 
  -2  26   7     1251.14     1247.92    181.70 o 
  -1  26   7        0.33       62.15     45.61 o 
   0  26   7      214.39      161.96     58.98 o 
   1  26   7      222.12      209.48     77.74 o 
   2  26   7       38.03       26.46    103.76 o 
   3  26   7       21.73       99.68     58.37 o 
   4  26   7        5.38       89.58     65.65 o 
   5  26   7      230.55      135.77     81.73 o 
   6  26   7       55.24      -14.38     83.46 o 
  -9  27   7       12.35       31.72     90.77 o 
  -8  27   7       32.31       87.39     70.82 o 
  -7  27   7      527.61      523.40    133.08 o 
  -6  27   7        0.78       38.00     89.10 o 
  -5  27   7      515.50      419.31    105.48 o 
  -4  27   7      293.19      198.84     79.31 o 
  -3  27   7      705.15      522.30    110.05 o 
  -2  27   7       25.28      110.10     72.78 o 
  -1  27   7      168.49      168.65     76.98 o 
   0  27   7       61.10      133.79     60.88 o 
   1  27   7        1.84      103.64     59.51 o 
   2  27   7      814.81      813.59    123.04 o 
   3  27   7       52.61      203.68     73.31 o 
   4  27   7        0.47       69.36     74.71 o 
   5  27   7        0.89        7.29    134.24 o 
   6  27   7      255.65      212.04     79.99 o 
  -8  28   7       36.65       80.55    107.19 o 
  -7  28   7      214.57       39.59     83.72 o 
  -6  28   7       57.36      273.62     90.35 o 
  -5  28   7      456.75      268.57    100.10 o 
  -4  28   7      477.08      555.56    143.11 o 
  -3  28   7       36.31      149.05     83.57 o 
  -2  28   7       24.07      108.53     63.91 o 
  -1  28   7      118.47      164.11     62.05 o 
   0  28   7       76.19       63.56     77.36 o 
   1  28   7      506.76      403.34     86.21 o 
   2  28   7      406.75      332.60     80.54 o 
   3  28   7       33.58      159.20     48.47 o 
   4  28   7        3.10       54.82     69.73 o 
   5  28   7       12.54      219.94     67.57 o 
   6  28   7       65.09       64.18     77.08 o 
  -8  29   7      173.40      231.57     87.68 o 
  -7  29   7      225.37      136.17     90.59 o 
  -6  29   7       28.97      128.03    108.13 o 
  -5  29   7       48.45      223.70     82.57 o 
  -4  29   7       13.76      116.25     79.09 o 
  -3  29   7        9.55       72.72     85.56 o 
  -2  29   7       93.11      182.89     64.02 o 
  -1  29   7      122.87      161.90     58.42 o 
   0  29   7      149.42       80.59     48.97 o 
   1  29   7        9.89      -36.04     87.36 o 
   2  29   7       98.79      132.28     63.97 o 
   3  29   7       42.96      135.34     76.94 o 
   4  29   7        2.64       89.65     89.98 o 
   5  29   7      135.27       71.87     93.32 o 
  -7  30   7       27.01       89.77     75.81 o 
  -6  30   7      132.03      150.53     98.98 o 
  -5  30   7       57.52      205.82     54.39 o 
  -4  30   7      763.59      711.52    136.28 o 
  -3  30   7       26.25       40.70     86.53 o 
  -2  30   7        4.65       22.68     84.33 o 
  -1  30   7        9.50       46.01     59.97 o 
   0  30   7        4.80      104.47     63.30 o 
   1  30   7      293.40      377.03    104.95 o 
   2  30   7      207.17      313.14     94.68 o 
   3  30   7        1.21      109.92     61.61 o 
   4  30   7        1.42      -54.71     87.07 o 
  -7  31   7      186.58      267.11    111.02 o 
  -6  31   7      418.26      279.85     69.28 o 
  -5  31   7       19.97       -4.74     85.40 o 
  -4  31   7      256.79      176.56     65.48 o 
  -3  31   7        5.72      151.15     65.60 o 
  -2  31   7      557.82      591.75    139.66 o 
  -1  31   7      308.24      473.31     91.46 o 
   0  31   7      623.63      743.61    182.82 o 
   1  31   7      193.51      157.60     64.74 o 
   2  31   7      159.27       79.58     74.75 o 
   3  31   7       54.08       94.56     74.25 o 
   4  31   7       69.21      113.24     67.79 o 
  -6  32   7        9.35       22.88     83.55 o 
  -5  32   7      151.37      257.99     87.07 o 
  -4  32   7      275.65      258.15     68.06 o 
  -3  32   7        0.48      121.28     79.29 o 
  -2  32   7       75.11      135.26    146.86 o 
  -1  32   7      604.57      385.35    133.50 o 
   0  32   7        2.54       82.23     65.01 o 
   1  32   7      104.12      116.81     57.50 o 
   2  32   7      106.85      159.79     65.12 o 
   3  32   7       18.86        9.54     60.92 o 
  -5  33   7       34.47      196.90     92.54 o 
  -4  33   7        0.66       87.15     62.53 o 
  -3  33   7      325.45      288.20     80.56 o 
  -2  33   7       51.62       99.58     86.17 o 
  -1  33   7      204.05      204.73    113.47 o 
   0  33   7        0.71      124.73    126.42 o 
   1  33   7      164.92      131.14     61.96 o 
   2  33   7       63.48      122.73     68.54 o 
  -3  34   7       63.27      193.79     81.18 o 
  -2  34   7        0.54      111.12    119.85 o 
  -1  34   7      321.91      133.60    145.49 o 
   0  34   7       18.09      140.52     64.55 o 
   1  34   7        0.76     -153.50    244.27 o 
 -14   0   8      180.90      407.27    223.83 o 
 -12   0   8      778.53      650.49    197.14 o 
 -10   0   8      221.45      155.34     91.30 o 
  -8   0   8     5886.84     6764.33    300.48 o 
  -6   0   8     2092.06     2258.36    396.71 o 
  -4   0   8      124.14      129.39     54.46 o 
  -2   0   8    12489.53    12327.65    277.32 o 
   0   0   8    14003.28    13728.84    395.15 o 
   2   0   8     2142.09     2592.62    159.21 o 
   4   0   8     1286.09     1168.81    149.93 o 
   6   0   8     4178.81     4670.23    246.35 o 
   8   0   8        3.85       34.24    104.86 o 
  10   0   8       83.49       16.63    160.15 o 
 -14   1   8        0.99      170.54    172.51 o 
 -13   1   8        6.45      147.99    149.55 o 
 -12   1   8      145.35      192.71     55.26 o 
 -11   1   8     1044.43      982.77    153.65 o 
 -10   1   8        2.31       34.38     56.14 o 
  -9   1   8        4.83        2.55     79.27 o 
  -8   1   8      311.59      363.36     88.88 o 
  -7   1   8      659.86      654.67    100.71 o 
  -6   1   8      343.43      315.01     69.19 o 
  -5   1   8    13265.44    14021.56    247.85 o 
  -4   1   8    12234.23    13284.10    193.93 o 
  -3   1   8      521.53      376.13     54.27 o 
  -2   1   8     5746.45     5800.15    163.68 o 
  -1   1   8     1000.35      845.12     79.63 o 
   0   1   8       57.29      130.27    100.78 o 
   1   1   8    23148.86    25250.36    399.91 o 
   2   1   8      563.03      461.92     53.00 o 
   3   1   8     2409.08     2550.23     83.13 o 
   4   1   8      323.46      275.40     43.24 o 
   5   1   8     3017.46     2953.12    113.54 o 
   6   1   8       44.51       75.65     35.70 o 
   7   1   8      917.05      945.44    161.70 o 
   8   1   8      309.33      301.17    101.53 o 
   9   1   8       29.46       93.22     70.42 o 
  10   1   8       30.55       74.38    150.65 o 
 -14   2   8      135.25      257.41     99.96 o 
 -13   2   8       58.65      122.37     95.75 o 
 -12   2   8      172.67       39.68     55.76 o 
 -11   2   8     4830.85     6418.29    207.55 o 
 -10   2   8       49.33      176.40     57.50 o 
  -9   2   8      209.87      322.58     78.84 o 
  -8   2   8      407.03      417.42     92.51 o 
  -7   2   8     2594.86     3369.99    238.30 o 
  -6   2   8      533.90      532.24     95.40 o 
  -5   2   8     8227.12     8682.56    226.03 o 
  -4   2   8      512.27      446.74     63.25 o 
  -3   2   8       16.46        6.65     31.52 o 
  -2   2   8     6130.96     5894.68    117.76 o 
  -1   2   8     1886.94     1789.98     97.32 o 
   0   2   8       95.54       51.75     32.81 o 
   1   2   8     1262.02     1347.99     88.47 o 
   2   2   8     1087.87     1087.25     55.04 o 
   3   2   8       10.01       72.48     18.86 o 
   4   2   8      121.36      137.48     32.34 o 
   5   2   8       26.01       49.05     41.82 o 
   6   2   8       16.21       55.28     48.60 o 
   7   2   8       14.45       53.49     57.69 o 
   8   2   8        3.09       80.13     68.13 o 
   9   2   8       25.78       71.72     52.73 o 
  10   2   8      178.55      122.35     86.45 o 
 -14   3   8        2.74      135.99     97.52 o 
 -13   3   8       10.76       91.16    128.61 o 
 -12   3   8       95.56      174.65     58.27 o 
 -11   3   8      174.47      207.25     54.20 o 
 -10   3   8      199.50      197.56     69.12 o 
  -9   3   8       50.67      117.16     72.47 o 
  -8   3   8       63.32      117.81     62.80 o 
  -7   3   8     1450.89     1406.96    163.06 o 
  -6   3   8       86.51       28.07     65.24 o 
  -5   3   8      171.09      160.40     55.86 o 
  -4   3   8     1999.90     1985.52    112.50 o 
  -3   3   8      523.77      418.97     61.09 o 
  -2   3   8      910.86      812.18     45.62 o 
  -1   3   8      282.00      316.62     47.54 o 
   0   3   8      165.24      186.86     39.18 o 
   1   3   8     4475.32     4507.49    157.21 o 
   2   3   8     2844.24     2823.29     60.95 o 
   3   3   8      252.19      275.44     35.43 o 
   4   3   8       80.55       74.57     26.90 o 
   5   3   8     3134.46     3417.61    144.67 o 
   6   3   8      137.06       71.97     26.35 o 
   7   3   8      263.13      223.72     78.29 o 
   8   3   8      414.59      356.31     89.87 o 
   9   3   8      116.03      120.35     78.53 o 
  10   3   8       86.42      141.59    166.57 o 
 -14   4   8       92.12      216.53     86.43 o 
 -13   4   8      366.80      443.07    106.67 o 
 -12   4   8      248.80      172.03     56.48 o 
 -11   4   8      201.75      235.28     74.99 o 
 -10   4   8     1964.74     1717.85    223.14 o 
  -9   4   8      321.03      225.22     65.74 o 
  -8   4   8        9.19       86.47     56.29 o 
  -7   4   8     2436.80     2306.00    281.18 o 
  -6   4   8     1062.39     1168.55    183.43 o 
  -5   4   8     3290.50     3394.37    134.38 o 
  -4   4   8     1896.91     1714.39    111.36 o 
  -3   4   8     3023.50     3219.34     80.10 o 
  -2   4   8      313.54      315.50     40.69 o 
  -1   4   8       39.18       79.30     28.49 o 
   0   4   8      358.47      400.30     66.52 o 
   1   4   8      557.44      391.15     58.98 o 
   2   4   8     6128.32     5802.56     98.08 o 
   3   4   8       14.56       21.87     26.61 o 
   4   4   8     1161.68     1046.07    101.34 o 
   5   4   8      683.59      623.99     93.15 o 
   6   4   8     1069.39      889.30    147.01 o 
   7   4   8      199.77      194.23     64.09 o 
   8   4   8       93.02      137.96     80.67 o 
   9   4   8       31.45       73.27     59.23 o 
  10   4   8        2.08       97.69    138.05 o 
 -13   5   8        9.40      109.79     45.11 o 
 -12   5   8       27.54      100.54     82.15 o 
 -11   5   8     1742.05     1714.34    267.60 o 
 -10   5   8      432.82      396.83     79.85 o 
  -9   5   8      309.79      349.17     73.72 o 
  -8   5   8     7207.68     7934.73    207.86 o 
  -7   5   8     2803.61     2803.65    207.08 o 
  -6   5   8      543.81      349.40     91.72 o 
  -5   5   8    10656.76    10869.32    237.14 o 
  -4   5   8       33.49       69.90     32.73 o 
  -3   5   8       84.28       46.60     27.57 o 
  -2   5   8     8846.47     8081.21    152.14 o 
  -1   5   8     8397.46     8904.50    178.44 o 
   0   5   8       69.63      133.48     44.84 o 
   1   5   8     3142.64     3063.37     95.55 o 
   2   5   8      486.29      452.67     53.95 o 
   3   5   8       37.74       58.70     17.06 o 
   4   5   8     2536.27     2590.73     95.83 o 
   5   5   8      905.78      916.15    106.34 o 
   6   5   8      419.69      319.81     65.01 o 
   7   5   8     1329.01     1379.91    237.15 o 
   8   5   8       42.10      133.92     44.10 o 
   9   5   8      225.09      155.33     71.87 o 
  10   5   8       11.80      288.94    147.32 o 
 -13   6   8        0.34      160.18    112.53 o 
 -12   6   8       53.89       49.34    152.00 o 
 -11   6   8      249.38      232.13     66.24 o 
 -10   6   8      130.75       76.80     50.88 o 
  -9   6   8     1240.30     1427.28    173.68 o 
  -8   6   8     1591.26     1863.12    255.62 o 
  -7   6   8       58.39       82.14     72.08 o 
  -6   6   8      748.47      705.17    104.73 o 
  -5   6   8       38.67       44.91     58.99 o 
  -4   6   8     6354.57     6967.50    165.92 o 
  -3   6   8     4354.08     4373.71    126.46 o 
  -2   6   8     2015.97     2020.18     60.62 o 
  -1   6   8      104.18       80.90     26.70 o 
   0   6   8     1610.94     1656.17     84.96 o 
   1   6   8       47.91       46.42     29.53 o 
   2   6   8      814.54      712.86     78.29 o 
   3   6   8      846.85      580.30     66.90 o 
   4   6   8      160.69      160.96     36.36 o 
   5   6   8       85.45      133.09     42.01 o 
   6   6   8      375.70      396.77     81.60 o 
   7   6   8       10.13       16.37     52.27 o 
   8   6   8       30.19       52.00     52.42 o 
   9   6   8       32.82      157.50     74.28 o 
  10   6   8       73.72       76.04    113.58 o 
 -13   7   8      313.58      291.01     96.44 o 
 -12   7   8       84.70       27.53     86.03 o 
 -11   7   8      114.05      121.61     64.87 o 
 -10   7   8       77.95      146.28     50.44 o 
  -9   7   8      529.00      595.96    101.64 o 
  -8   7   8     1090.06     1127.00    142.78 o 
  -7   7   8     3181.41     3367.88    168.86 o 
  -6   7   8       37.06       16.35     68.53 o 
  -5   7   8        3.84       33.51     52.28 o 
  -4   7   8     4353.35     4244.33    118.19 o 
  -3   7   8      821.12      838.13     66.98 o 
  -2   7   8      122.57      137.40     46.09 o 
  -1   7   8      126.51      125.21     28.96 o 
   0   7   8       72.68       91.54     38.35 o 
   1   7   8        3.46       49.23     36.33 o 
   2   7   8     1419.76     1799.18     97.73 o 
   3   7   8      718.69      595.19     59.97 o 
   4   7   8       90.07       94.58     27.14 o 
   5   7   8      659.55      610.05     90.50 o 
   6   7   8      112.64       96.12     32.84 o 
   7   7   8      742.34      668.17    144.27 o 
   8   7   8      444.34      408.97    101.12 o 
   9   7   8       61.25      174.15    119.24 o 
  10   7   8       66.20       57.98    144.47 o 
 -13   8   8        1.67      -62.82    128.14 o 
 -12   8   8      126.88      104.06     87.19 o 
 -11   8   8      224.85      242.73     64.91 o 
 -10   8   8      262.71      230.83     59.50 o 
  -9   8   8      649.72      641.26     84.93 o 
  -8   8   8       10.82       43.87     65.88 o 
  -7   8   8     9536.50     9942.04    249.44 o 
  -6   8   8     1434.60     1261.85    164.31 o 
  -5   8   8       23.58      127.56     54.02 o 
  -4   8   8     3399.40     3622.76    121.90 o 
  -3   8   8      342.83      350.07     50.41 o 
  -2   8   8      941.85      983.59     94.41 o 
  -1   8   8    13809.44    13926.14    192.26 o 
   0   8   8       41.20       67.38     23.38 o 
   1   8   8      243.45      244.49     41.45 o 
   2   8   8     3912.54     3833.34     89.20 o 
   3   8   8     1392.14     1275.05    100.65 o 
   4   8   8      113.74      144.80     34.99 o 
   5   8   8      383.63      429.67     65.01 o 
   6   8   8        2.74       37.41     48.09 o 
   7   8   8       23.87       96.81     68.70 o 
   8   8   8      596.35      559.99    113.87 o 
   9   8   8       10.06       31.92     58.65 o 
  10   8   8       11.40      244.74    301.77 o 
 -13   9   8       62.35      187.49    122.48 o 
 -12   9   8      211.99      305.24    108.44 o 
 -11   9   8      637.36      512.73    117.57 o 
 -10   9   8      256.92      312.64     79.72 o 
  -9   9   8      319.51      302.21     78.89 o 
  -8   9   8     3566.08     3880.66    257.12 o 
  -7   9   8     2785.34     3129.88    191.77 o 
  -6   9   8     1445.27     1500.48    195.36 o 
  -5   9   8     1544.99     1536.45    210.54 o 
  -4   9   8     3826.67     3712.11    131.76 o 
  -3   9   8      279.44      291.50     49.40 o 
  -2   9   8    11579.52    12151.23    184.34 o 
  -1   9   8      776.45      685.21     77.15 o 
   0   9   8     3418.62     3469.49     92.12 o 
   1   9   8      638.35      706.39     69.40 o 
   2   9   8     5108.46     5214.64    192.88 o 
   3   9   8      148.61      188.75     44.06 o 
   4   9   8     6011.45     6033.73    144.44 o 
   5   9   8      467.82      521.14     79.08 o 
   6   9   8      716.72      714.78    118.96 o 
   7   9   8       10.69      141.29     46.61 o 
   8   9   8      251.92      200.27     61.00 o 
   9   9   8      122.68       85.71    147.88 o 
  10   9   8       50.29      -14.26    228.58 o 
 -13  10   8      182.83      318.26    114.38 o 
 -12  10   8      215.49      346.91    101.62 o 
 -11  10   8      220.41      192.73     64.45 o 
 -10  10   8      268.86      267.61     81.21 o 
  -9  10   8      723.95      722.24    108.19 o 
  -8  10   8      178.02      232.32     63.13 o 
  -7  10   8     4834.11     5258.96    207.27 o 
  -6  10   8      387.50      525.48     92.57 o 
  -5  10   8      143.69       94.09     61.90 o 
  -4  10   8     1461.53     1300.29    153.78 o 
  -3  10   8      170.45      157.95     46.90 o 
  -2  10   8     1087.44     1252.88     82.02 o 
  -1  10   8     5679.22     5334.06    183.96 o 
   0  10   8     1485.38     1478.35     84.17 o 
   1  10   8     6074.32     6722.04    123.50 o 
   2  10   8      248.71      197.46     45.54 o 
   3  10   8       78.65       72.52     25.06 o 
   4  10   8      390.34      250.06     86.18 o 
   5  10   8      714.14      853.06    131.09 o 
   6  10   8      244.18      290.68     66.80 o 
   7  10   8      426.56      248.23     76.80 o 
   8  10   8      526.22      553.14    116.28 o 
   9  10   8        4.11      -32.61    122.45 o 
  10  10   8        0.68      101.70    113.10 o 
 -13  11   8       92.42      246.18    101.41 o 
 -12  11   8       23.83        7.66    103.93 o 
 -11  11   8      220.52       96.95     71.50 o 
 -10  11   8     1196.46      921.52    176.69 o 
  -9  11   8        4.48       57.11     49.20 o 
  -8  11   8      324.63      295.29    147.35 o 
  -7  11   8     1031.97      846.47    140.09 o 
  -6  11   8      779.44      995.95    133.13 o 
  -5  11   8        1.00      153.94     63.49 o 
  -4  11   8       39.79      159.18     57.85 o 
  -3  11   8      561.23      463.62     69.21 o 
  -2  11   8      896.57     1069.33     93.79 o 
  -1  11   8     2576.98     2567.13     98.64 o 
   0  11   8      641.49      624.87     88.03 o 
   1  11   8        1.36       29.28     31.63 o 
   2  11   8        5.31       98.48     22.27 o 
   3  11   8       47.11       79.87     38.41 o 
   4  11   8        8.19       87.92     35.18 o 
   5  11   8     1452.05     1509.70    154.87 o 
   6  11   8       94.21      116.49     47.08 o 
   7  11   8      132.93      139.89     56.20 o 
   8  11   8       15.03      126.86    146.61 o 
   9  11   8       63.98       98.36     74.25 o 
  10  11   8       42.30      191.99    200.07 o 
 -13  12   8       30.09       32.39    153.81 o 
 -12  12   8       98.36      233.48     89.60 o 
 -11  12   8      154.02       66.72     85.83 o 
 -10  12   8        9.96      100.01     72.20 o 
  -9  12   8      537.94      408.85     85.56 o 
  -8  12   8      410.39      447.07     93.98 o 
  -7  12   8     1004.11     1037.64    124.67 o 
  -6  12   8     3009.97     3519.07    176.45 o 
  -5  12   8      847.53      927.18    103.70 o 
  -4  12   8       53.14       72.85     52.70 o 
  -3  12   8     3390.60     3710.30    155.84 o 
  -2  12   8      341.48      362.68     64.86 o 
  -1  12   8     3173.50     3038.81    149.41 o 
   0  12   8     1893.16     2151.49    135.25 o 
   1  12   8      570.91      571.01     63.48 o 
   2  12   8       31.70       41.31     36.88 o 
   3  12   8       28.67      119.98     47.33 o 
   4  12   8       89.04      156.76     45.49 o 
   5  12   8      174.94      124.88     43.65 o 
   6  12   8      175.37      308.18     82.09 o 
   7  12   8      147.37      137.59     51.84 o 
   8  12   8       30.46      168.33    117.45 o 
   9  12   8        6.62      208.10    120.66 o 
 -13  13   8       13.95      201.29    102.88 o 
 -12  13   8        2.79       96.35    107.28 o 
 -11  13   8      250.94      263.39     69.92 o 
 -10  13   8      166.19      107.82     83.65 o 
  -9  13   8     1319.64     1280.51    186.50 o 
  -8  13   8     1987.36     1715.34    245.55 o 
  -7  13   8     1802.84     1580.51    205.76 o 
  -6  13   8      161.63      161.62     64.35 o 
  -5  13   8      464.48      386.49     92.12 o 
  -4  13   8      198.04      194.52     65.65 o 
  -3  13   8     1015.52     1060.43    152.01 o 
  -2  13   8    12663.86    14488.36    328.39 o 
  -1  13   8     5439.89     5117.89    192.07 o 
   0  13   8      503.10      515.63     64.95 o 
   1  13   8       35.09      107.27     40.31 o 
   2  13   8     5639.28     6241.31    191.63 o 
   3  13   8      640.16      627.93     88.53 o 
   4  13   8     4510.31     4659.55    127.80 o 
   5  13   8       49.78       61.75     35.01 o 
   6  13   8      824.29      672.48    113.45 o 
   7  13   8      165.92      102.49     68.50 o 
   8  13   8      320.85      117.37    208.63 o 
   9  13   8      142.26      204.11    109.93 o 
 -12  14   8       27.66      228.39    110.35 o 
 -11  14   8      606.85      559.94    136.80 o 
 -10  14   8      101.36      139.93     58.04 o 
  -9  14   8     1368.89     1396.26    252.56 o 
  -8  14   8      830.89      842.19    121.03 o 
  -7  14   8     1025.40     1230.65    153.23 o 
  -6  14   8      181.77       75.13     77.03 o 
  -5  14   8     1534.29     1771.32    210.74 o 
  -4  14   8      168.02      193.30     81.17 o 
  -3  14   8      164.90      102.30     45.14 o 
  -2  14   8     2698.93     2853.20    194.26 o 
  -1  14   8       56.55      107.28     39.35 o 
   0  14   8      179.27      173.19     35.16 o 
   1  14   8      160.69      157.65     40.20 o 
   2  14   8     1473.03     1430.71    198.02 o 
   3  14   8      969.16      892.71    113.65 o 
   4  14   8      538.23      457.71     66.29 o 
   5  14   8      266.54      169.88     46.39 o 
   6  14   8        8.79       70.57     45.94 o 
   7  14   8      106.97      127.78     74.35 o 
   8  14   8      193.41      304.48    142.83 o 
   9  14   8       86.73      176.80    142.71 o 
 -12  15   8       90.25      202.39     62.61 o 
 -11  15   8        2.79       65.12     64.20 o 
 -10  15   8      147.79      164.60    107.31 o 
  -9  15   8      460.29      339.56    135.30 o 
  -8  15   8        1.60      205.43     65.17 o 
  -7  15   8      954.59      910.15    146.17 o 
  -6  15   8      104.56      149.56     55.49 o 
  -5  15   8       53.71       59.02     85.07 o 
  -4  15   8       35.81       39.32     61.98 o 
  -3  15   8      316.91      384.72     70.52 o 
  -2  15   8     1103.49     1084.94    149.29 o 
  -1  15   8     1992.12     2218.27    150.61 o 
   0  15   8     1933.86     1855.51    157.41 o 
   1  15   8       71.38       88.88     50.11 o 
   2  15   8      615.22      607.81    100.78 o 
   3  15   8      818.63      887.61    103.41 o 
   4  15   8      180.16      219.83     56.48 o 
   5  15   8      192.62      212.85     66.38 o 
   6  15   8        8.00       80.82     48.77 o 
   7  15   8        9.86       19.56    100.59 o 
   8  15   8       64.08       92.89    127.12 o 
   9  15   8       67.13      228.82    187.02 o 
 -12  16   8       13.28      -18.04    145.97 o 
 -11  16   8        4.63      115.65     71.89 o 
 -10  16   8       20.50       55.39     64.63 o 
  -9  16   8        4.96       93.29     61.64 o 
  -8  16   8     2546.99     3421.84    317.32 o 
  -7  16   8     2484.25     2321.36    291.24 o 
  -6  16   8     1857.33     1693.92    208.50 o 
  -5  16   8      600.66      433.95     80.49 o 
  -4  16   8     4933.22     4835.46    196.66 o 
  -3  16   8     4550.15     4692.83    210.09 o 
  -2  16   8     1986.38     1773.76    206.01 o 
  -1  16   8       36.00      129.58     53.81 o 
   0  16   8      106.78       92.29     35.64 o 
   1  16   8      324.74      349.63     76.36 o 
   2  16   8      177.27      142.64     40.45 o 
   3  16   8      342.15      356.41     69.79 o 
   4  16   8        6.19       31.89     51.08 o 
   5  16   8        1.94        1.72     73.65 o 
   6  16   8        2.21       86.91     61.27 o 
   7  16   8      114.16       37.15     69.48 o 
   8  16   8        0.38       32.44    286.09 o 
   9  16   8        8.91      -43.09    117.73 o 
 -12  17   8       84.59       73.37    143.84 o 
 -11  17   8       28.62      -17.11     93.65 o 
 -10  17   8      292.71      344.87    108.46 o 
  -9  17   8      198.17      223.82     83.62 o 
  -8  17   8     1060.46     1104.62    180.89 o 
  -7  17   8       97.50       24.89     58.45 o 
  -6  17   8      500.02      333.39     88.89 o 
  -5  17   8     3834.59     4426.97    275.54 o 
  -4  17   8       23.74       55.37     61.81 o 
  -3  17   8       26.89       34.61     52.43 o 
  -2  17   8     3575.58     3536.50    152.89 o 
  -1  17   8     3902.15     4288.58    206.01 o 
   0  17   8     5068.40     4804.55    191.49 o 
   1  17   8     2541.22     2387.43    343.09 o 
   2  17   8      920.75     1061.81    128.71 o 
   3  17   8       25.29       34.97     41.44 o 
   4  17   8      978.67     1060.70    143.01 o 
   5  17   8      730.31      717.34    138.93 o 
   6  17   8       58.66       22.47     61.25 o 
   7  17   8      100.98      239.76    134.35 o 
   8  17   8      338.25      259.91    119.12 o 
   9  17   8        2.05       40.04     87.46 o 
 -12  18   8      250.67      244.48     99.93 o 
 -11  18   8      488.56      418.22    106.26 o 
 -10  18   8       69.60      177.49     73.21 o 
  -9  18   8      509.49      426.49    119.10 o 
  -8  18   8      489.65      465.54    117.03 o 
  -7  18   8      977.19      785.04    107.63 o 
  -6  18   8       15.82       73.19     63.96 o 
  -5  18   8       38.81       70.20     56.30 o 
  -4  18   8     1542.43     1256.88    177.11 o 
  -3  18   8      246.62      232.70     66.40 o 
  -2  18   8       48.35       61.84     61.59 o 
  -1  18   8       18.11       92.70     43.21 o 
   0  18   8     1496.36     1391.50    160.53 o 
   1  18   8        2.65       93.44     50.94 o 
   2  18   8      931.39      863.79    141.38 o 
   3  18   8      848.99      929.36    149.33 o 
   4  18   8      834.98      776.86    125.88 o 
   5  18   8      120.23       64.35     77.11 o 
   6  18   8      121.94      110.45     50.94 o 
   7  18   8      198.87      283.39     98.35 o 
   8  18   8       25.18      171.53    120.95 o 
 -11  19   8       87.80      160.69     58.64 o 
 -10  19   8       35.03      185.66     66.52 o 
  -9  19   8       28.69      127.44     86.08 o 
  -8  19   8      589.38      562.14    145.29 o 
  -7  19   8       81.04       41.15    100.15 o 
  -6  19   8       31.63       86.59     66.21 o 
  -5  19   8     2138.85     2694.16    261.41 o 
  -4  19   8     1682.02     1598.88    211.91 o 
  -3  19   8      419.82      265.03     59.06 o 
  -2  19   8       27.25      143.01     57.32 o 
  -1  19   8     5168.61     5504.35    225.39 o 
   0  19   8       86.14      116.36     47.75 o 
   1  19   8     2934.21     2992.56    299.39 o 
   2  19   8     1099.31     1246.92    179.23 o 
   3  19   8       17.14       13.72     61.60 o 
   4  19   8      131.87      182.92     57.76 o 
   5  19   8      173.11      124.66     69.64 o 
   6  19   8      207.78      256.36     95.59 o 
   7  19   8       84.92      -16.46    171.00 o 
   8  19   8       64.97     -136.84    152.08 o 
 -11  20   8      115.47      -12.13    131.06 o 
 -10  20   8       21.13      102.21     63.20 o 
  -9  20   8       18.05      135.01     73.41 o 
  -8  20   8       50.77       46.93     64.48 o 
  -7  20   8      242.28      298.35     99.88 o 
  -6  20   8      707.92      643.21     85.17 o 
  -5  20   8     2537.99     2819.79    276.98 o 
  -4  20   8       64.37       76.39     75.27 o 
  -3  20   8      135.20      173.36     68.43 o 
  -2  20   8       34.38       28.16     66.95 o 
  -1  20   8      243.34      195.78     51.02 o 
   0  20   8        2.70       18.89     56.91 o 
   1  20   8      359.54      350.43     87.36 o 
   2  20   8      240.30      265.69     64.34 o 
   3  20   8      277.42      333.42     63.94 o 
   4  20   8       79.16       91.12     49.61 o 
   5  20   8      199.24      217.39     66.72 o 
   6  20   8       15.77       67.31     61.27 o 
   7  20   8       56.55      157.12     66.80 o 
   8  20   8       25.33       87.01     92.39 o 
 -11  21   8      221.76      242.80     99.77 o 
 -10  21   8      186.62      277.56     81.83 o 
  -9  21   8       25.52        9.44     85.79 o 
  -8  21   8      136.53      132.58     67.09 o 
  -7  21   8      104.43      105.20     89.05 o 
  -6  21   8       41.00       90.40     64.68 o 
  -5  21   8     1971.77     1742.85    277.18 o 
  -4  21   8      257.61      228.67     65.91 o 
  -3  21   8        7.98      149.28     55.90 o 
  -2  21   8        1.68      114.40     61.48 o 
  -1  21   8      258.32      273.21     61.94 o 
   0  21   8     1183.70     1001.47    118.19 o 
   1  21   8     1931.95     1911.47    253.64 o 
   2  21   8      433.93      426.78     68.12 o 
   3  21   8        1.88      132.28     52.91 o 
   4  21   8       44.24      172.25     63.30 o 
   5  21   8      823.69      691.52    184.94 o 
   6  21   8       33.20       85.32     81.71 o 
   7  21   8        3.19       13.03    102.99 o 
   8  21   8        2.27       54.97    177.26 o 
 -11  22   8       80.86      -46.55    120.70 o 
 -10  22   8      105.54       23.25     90.50 o 
  -9  22   8        7.93       74.63     83.29 o 
  -8  22   8      100.47      137.71     66.53 o 
  -7  22   8      818.43      725.84    123.77 o 
  -6  22   8        3.30      129.80    105.41 o 
  -5  22   8      264.39      286.89     72.71 o 
  -4  22   8     1803.62     1624.24    261.11 o 
  -3  22   8      139.03      139.98     56.11 o 
  -2  22   8      658.47      602.41     97.43 o 
  -1  22   8     2064.84     2183.02    255.81 o 
   0  22   8      421.49      313.92     53.33 o 
   1  22   8     4132.49     4382.21    270.75 o 
   2  22   8      203.95      229.30     60.74 o 
   3  22   8      261.28      271.33     69.77 o 
   4  22   8       42.72       97.33     59.40 o 
   5  22   8       24.67      118.17     64.69 o 
   6  22   8       35.90      219.78     87.07 o 
   7  22   8       14.27      104.75     91.24 o 
 -10  23   8      247.58      199.34     88.40 o 
  -9  23   8       15.78      163.76     73.52 o 
  -8  23   8       84.41       92.64     86.68 o 
  -7  23   8        4.28      157.66     82.56 o 
  -6  23   8       74.62      121.67    111.97 o 
  -5  23   8     1366.58     1355.74    210.66 o 
  -4  23   8      243.22      221.06     73.81 o 
  -3  23   8      455.91      501.95     95.55 o 
  -2  23   8       88.94      138.22     52.47 o 
  -1  23   8       26.22       77.93     65.46 o 
   0  23   8      170.44      249.91    109.39 o 
   1  23   8     1061.48     1020.40    182.50 o 
   2  23   8        7.45       54.11     49.70 o 
   3  23   8       18.94       87.96     58.47 o 
   4  23   8        0.66       89.04     54.57 o 
   5  23   8        5.19      135.66     85.34 o 
   6  23   8      110.95      292.49    126.94 o 
   7  23   8      203.43      349.00    101.36 o 
 -10  24   8        9.77       38.32     60.00 o 
  -9  24   8        9.77      174.61     67.72 o 
  -8  24   8      276.15      320.39     81.36 o 
  -7  24   8      254.27      177.98     96.07 o 
  -6  24   8        2.87       94.61     83.76 o 
  -5  24   8      120.80      118.81    105.44 o 
  -4  24   8        2.65       21.51     97.83 o 
  -3  24   8      113.69      152.35     71.86 o 
  -2  24   8        1.76       10.63     73.99 o 
  -1  24   8        2.82       37.19     53.00 o 
   0  24   8       55.92      214.27     64.22 o 
   1  24   8      403.01      309.80     70.13 o 
   2  24   8       54.33      136.51     55.30 o 
   3  24   8      341.16      286.88     81.37 o 
   4  24   8       20.82       70.06     74.45 o 
   5  24   8      131.44       94.83     69.97 o 
   6  24   8      166.24      112.46    119.52 o 
   7  24   8       17.00       92.73    130.79 o 
 -10  25   8        9.65       59.02     86.52 o 
  -9  25   8       20.53      109.48     69.33 o 
  -8  25   8      275.55      284.13     87.41 o 
  -7  25   8      873.40      603.46    147.56 o 
  -6  25   8        4.49       40.67     55.32 o 
  -5  25   8      269.96      189.90     99.81 o 
  -4  25   8      481.20      566.28     95.56 o 
  -3  25   8      318.47      326.12     79.08 o 
  -2  25   8        0.89       19.64     87.81 o 
  -1  25   8      390.76      394.34     87.21 o 
   0  25   8        5.72       84.18    100.13 o 
   1  25   8      139.87       87.91     46.12 o 
   2  25   8       91.19      200.22     57.66 o 
   3  25   8        4.86       90.44     62.37 o 
   4  25   8      188.87      193.75     77.46 o 
   5  25   8       33.34       94.39    148.23 o 
   6  25   8       14.58       90.93     90.45 o 
  -9  26   8      199.45      122.57     61.24 o 
  -8  26   8       69.99       97.73     85.69 o 
  -7  26   8        2.05      110.77     90.44 o 
  -6  26   8       95.62      128.72     89.09 o 
  -5  26   8        3.51       54.15     87.52 o 
  -4  26   8     1269.46     1345.48    256.06 o 
  -3  26   8      241.47      281.89     82.71 o 
  -2  26   8       96.69      143.82     74.94 o 
  -1  26   8       15.45      105.38     62.99 o 
   0  26   8       19.57      148.75     70.52 o 
   1  26   8       51.59      171.87     69.38 o 
   2  26   8      828.54      712.28    132.59 o 
   3  26   8       12.09       34.09     77.23 o 
   4  26   8       25.74       79.17     86.00 o 
   5  26   8       37.00       90.56    104.11 o 
   6  26   8      102.99       94.38     99.98 o 
  -9  27   8        2.75      146.48     93.68 o 
  -8  27   8      361.85      352.65     94.43 o 
  -7  27   8       39.93       11.24     92.14 o 
  -6  27   8      162.96      123.43     97.11 o 
  -5  27   8      363.60      344.10     91.13 o 
  -4  27   8        5.89      101.24     77.88 o 
  -3  27   8      275.10      330.05     85.23 o 
  -2  27   8       48.67       68.85     64.61 o 
  -1  27   8      509.56      460.88    108.89 o 
   0  27   8      245.18      308.31     55.39 o 
   1  27   8      403.66      332.50     66.16 o 
   2  27   8      461.29      469.64     86.82 o 
   3  27   8        0.13      240.99     81.16 o 
   4  27   8       90.24      129.91     71.27 o 
   5  27   8      130.18      199.33    103.48 o 
  -8  28   8        1.35       96.27     91.83 o 
  -7  28   8        2.79      151.92     88.60 o 
  -6  28   8      878.88     1048.96    164.17 o 
  -5  28   8       89.43        9.07     66.86 o 
  -4  28   8        1.48      100.48     77.51 o 
  -3  28   8       29.73      109.50     90.17 o 
  -2  28   8       37.11      113.86     60.03 o 
  -1  28   8      283.36      272.83     71.57 o 
   0  28   8      306.25      395.53     73.78 o 
   1  28   8      376.01      339.24     99.15 o 
   2  28   8       29.81       12.52     91.23 o 
   3  28   8       38.70       36.22     69.26 o 
   4  28   8       53.92      154.64     66.98 o 
   5  28   8      105.26      136.73    142.85 o 
  -7  29   8      480.74      204.61     85.43 o 
  -6  29   8      188.53      277.57    106.19 o 
  -5  29   8      279.32      126.26     96.65 o 
  -4  29   8      344.52      249.81    124.16 o 
  -3  29   8        0.91       73.49     84.97 o 
  -2  29   8        5.74       -6.19     83.86 o 
  -1  29   8       11.80      137.69     50.00 o 
   0  29   8        1.98        3.47     71.51 o 
   1  29   8        0.99       55.61     91.01 o 
   2  29   8      105.63      116.79     51.25 o 
   3  29   8       12.45       62.72     62.32 o 
   4  29   8       18.52      219.89    125.50 o 
  -7  30   8       32.42      152.15     80.23 o 
  -6  30   8      193.60       99.42     72.58 o 
  -5  30   8       49.46      155.43     72.51 o 
  -4  30   8       51.68       -7.30    105.47 o 
  -3  30   8        2.90      -26.17     68.32 o 
  -2  30   8       20.51       59.08     78.87 o 
  -1  30   8       70.92      141.12     70.10 o 
   0  30   8      315.77      391.93    109.96 o 
   1  30   8        0.47       45.45     83.59 o 
   2  30   8       26.29      249.31     99.67 o 
   3  30   8       36.03      199.79     76.97 o 
  -6  31   8        1.98       78.16     84.66 o 
  -5  31   8      350.10      232.27     94.98 o 
  -4  31   8       72.81      142.27     73.51 o 
  -3  31   8      335.77      247.62     91.20 o 
  -2  31   8      121.54      147.28     52.86 o 
  -1  31   8        3.85       66.86     64.24 o 
   0  31   8       21.08       98.22     71.49 o 
   1  31   8      192.30      267.34     97.45 o 
   2  31   8       84.09      308.40     97.04 o 
   3  31   8      185.87      208.67     73.99 o 
  -5  32   8        2.05      -27.66     79.66 o 
  -4  32   8      277.30      309.15     89.75 o 
  -3  32   8       91.91      184.61     77.39 o 
  -2  32   8       98.03      102.20     83.81 o 
  -1  32   8       53.32      -69.16    164.90 o 
   0  32   8       32.81      101.61     69.30 o 
   1  32   8        6.74       30.80     84.58 o 
   2  32   8      171.14      111.17     90.11 o 
  -4  33   8      109.35      171.22     94.60 o 
  -3  33   8       29.17      -29.85     87.50 o 
  -2  33   8       24.41       35.51     64.46 o 
  -1  33   8        5.90       10.38    106.97 o 
   0  33   8       18.74       98.11    105.96 o 
 -13   0   9      414.97      327.03    120.76 o 
 -11   0   9      179.20       89.35    124.22 o 
  -9   0   9     1162.73     1314.35    258.86 o 
  -7   0   9     4853.31     5345.02    242.10 o 
  -5   0   9      206.11      243.65     97.02 o 
  -3   0   9     5108.00     5438.73    157.21 o 
  -1   0   9        8.59      208.99     97.86 o 
   1   0   9     1393.97     1485.16    355.44 o 
   3   0   9     1042.11     1021.67     99.24 o 
   5   0   9     1475.70     1445.92    260.28 o 
   7   0   9        2.45      161.47    113.10 o 
   9   0   9      248.52      296.07    212.43 o 
 -13   1   9      127.71      204.41     87.11 o 
 -12   1   9      202.22      309.07     84.31 o 
 -11   1   9      340.07      263.17     52.75 o 
 -10   1   9      158.62      220.98     53.27 o 
  -9   1   9     1436.86     1775.59    251.26 o 
  -8   1   9     2473.95     2614.89    338.31 o 
  -7   1   9     9247.46    10121.85    326.34 o 
  -6   1   9     3913.13     4339.84    141.48 o 
  -5   1   9     2409.19     2314.94    191.47 o 
  -4   1   9      266.11      239.73     39.56 o 
  -3   1   9     1873.51     2018.14     74.32 o 
  -2   1   9     1725.68     1570.25     46.58 o 
  -1   1   9     8734.22     9429.19    416.22 o 
   0   1   9     2158.50     2061.79    165.86 o 
   1   1   9      676.53      433.83    102.46 o 
   2   1   9      510.02      488.43     72.81 o 
   3   1   9       51.70       64.48     17.59 o 
   4   1   9      130.30      158.42     41.92 o 
   5   1   9      659.62      697.64     89.55 o 
   6   1   9       54.88       53.73     37.21 o 
   7   1   9       56.32      211.27     72.08 o 
   8   1   9       90.68      147.04     97.66 o 
   9   1   9      312.70      286.80    143.26 o 
  10   1   9        0.79      127.57     95.34 o 
 -13   2   9        0.88       34.31     75.98 o 
 -12   2   9        1.13       88.58     65.82 o 
 -11   2   9       43.20      125.10     58.07 o 
 -10   2   9       44.68      183.01     69.20 o 
  -9   2   9        4.58       58.69     52.35 o 
  -8   2   9       64.02       97.62     54.53 o 
  -7   2   9      632.00      561.77     87.28 o 
  -6   2   9     6308.44     6529.61    183.62 o 
  -5   2   9       71.13       -4.41     59.00 o 
  -4   2   9       88.68      151.38     27.50 o 
  -3   2   9        4.30       12.97     29.89 o 
  -2   2   9     1724.80     2045.56     62.98 o 
  -1   2   9      604.97      439.90     87.79 o 
   0   2   9     3096.97     3380.48    338.76 o 
   1   2   9      999.34      959.69     58.66 o 
   2   2   9     2014.93     2224.54     70.45 o 
   3   2   9       73.94       65.70     18.95 o 
   4   2   9      121.98      162.88     39.10 o 
   5   2   9      277.13      178.39     47.80 o 
   6   2   9       30.58       79.59     57.21 o 
   7   2   9      195.68      173.53     66.47 o 
   8   2   9      337.61      301.29    240.47 o 
   9   2   9        8.98       15.27     97.84 o 
  10   2   9      117.18       10.89    105.02 o 
 -13   3   9      135.72      256.50    114.22 o 
 -12   3   9       67.79       85.77     63.21 o 
 -11   3   9     1510.31     1294.67    179.13 o 
 -10   3   9       18.67      -16.39     63.78 o 
  -9   3   9      223.44      271.33     51.99 o 
  -8   3   9     3383.09     2822.88    208.27 o 
  -7   3   9     2411.55     2272.82    303.20 o 
  -6   3   9        0.54      105.17     47.78 o 
  -5   3   9     5148.99     4840.94    183.66 o 
  -4   3   9     7391.60     7401.35    154.55 o 
  -3   3   9      418.84      405.36     68.43 o 
  -2   3   9      862.70      798.88     63.28 o 
  -1   3   9     8280.33     8342.78    192.39 o 
   0   3   9       51.82       39.61     35.72 o 
   1   3   9      580.38      490.28     70.49 o 
   2   3   9     5607.46     5664.15    183.89 o 
   3   3   9      406.94      384.39     47.62 o 
   4   3   9       25.35       63.49     40.73 o 
   5   3   9     2424.75     2755.41    111.33 o 
   6   3   9       71.45       71.56     47.06 o 
   7   3   9       17.15       74.88     74.36 o 
   8   3   9        2.96     -148.09    148.09 o 
   9   3   9       75.72      126.62    274.44 o 
  10   3   9        2.14        0.44    150.65 o 
 -13   4   9      192.10      201.28    122.18 o 
 -12   4   9     1292.60     1288.02    189.90 o 
 -11   4   9      267.12      233.91     77.62 o 
 -10   4   9        2.96       40.47     63.16 o 
  -9   4   9      680.59      712.60    131.74 o 
  -8   4   9     2425.20     2527.23    282.09 o 
  -7   4   9     1267.11     1142.11    159.39 o 
  -6   4   9      699.58      714.34    118.41 o 
  -5   4   9     1171.98     1364.62    187.32 o 
  -4   4   9      128.62      127.34     44.49 o 
  -3   4   9     5284.69     5283.44    119.17 o 
  -2   4   9      641.85      676.93     74.54 o 
  -1   4   9     6246.75     6389.85    168.72 o 
   0   4   9      194.34      183.77     48.83 o 
   1   4   9       63.19       86.93     23.91 o 
   2   4   9      497.44      611.17     71.69 o 
   3   4   9      686.05      522.98     50.96 o 
   4   4   9      174.03      114.57     43.15 o 
   5   4   9       32.13       74.82     37.73 o 
   6   4   9        7.11      126.84     91.71 o 
   7   4   9      270.10       89.26     83.87 o 
   8   4   9       79.54      265.22    162.02 o 
   9   4   9       40.37      109.40     69.88 o 
  10   4   9        0.31      214.80    177.26 o 
 -13   5   9       42.08      121.57    109.94 o 
 -12   5   9      314.16      249.33     82.41 o 
 -11   5   9       39.87      150.12     63.65 o 
 -10   5   9      224.60      200.54     69.37 o 
  -9   5   9      645.38      792.20    148.20 o 
  -8   5   9     1948.52     2093.28    268.68 o 
  -7   5   9      532.17      555.63     87.52 o 
  -6   5   9      726.08      841.77    109.83 o 
  -5   5   9      820.07     1025.07    151.50 o 
  -4   5   9      559.66      434.48     61.62 o 
  -3   5   9      265.22      180.56     35.07 o 
  -2   5   9     5982.79     5968.52    140.96 o 
  -1   5   9       15.41       55.13     32.73 o 
   0   5   9       75.87      119.24     30.79 o 
   1   5   9      399.13      345.72     76.83 o 
   2   5   9      769.03      745.36     94.00 o 
   3   5   9     1163.57     1164.58    123.34 o 
   4   5   9     3262.76     3512.70    120.26 o 
   5   5   9        7.40       44.84     27.70 o 
   6   5   9      450.30      350.23     79.88 o 
   7   5   9      511.96      334.01     69.58 o 
   8   5   9       45.24      227.54    165.32 o 
   9   5   9      164.18       99.83     84.61 o 
  10   5   9       43.10       44.67    115.01 o 
 -13   6   9      138.20      212.30     92.78 o 
 -12   6   9        1.70       15.99     78.02 o 
 -11   6   9     1140.52     1188.97    186.85 o 
 -10   6   9      159.16      210.56     75.85 o 
  -9   6   9       15.03      -36.91     86.38 o 
  -8   6   9      225.49      181.16     59.61 o 
  -7   6   9     1042.00     1033.13    137.38 o 
  -6   6   9     2068.12     2243.31    278.37 o 
  -5   6   9      295.98      186.14     83.56 o 
  -4   6   9      324.51      257.84     52.67 o 
  -3   6   9       49.09       46.94     26.45 o 
  -2   6   9     2177.08     2358.95     69.36 o 
  -1   6   9      213.58      239.77     59.29 o 
   0   6   9     2090.21     2159.51     90.24 o 
   1   6   9     2204.21     2683.61     85.70 o 
   2   6   9      523.26      389.99     47.51 o 
   3   6   9      995.46      855.42    103.56 o 
   4   6   9      529.66      543.95     80.82 o 
   5   6   9       27.76       78.35     37.48 o 
   6   6   9      290.36      198.80     65.03 o 
   7   6   9      139.66      116.30    138.25 o 
   8   6   9       10.88       88.23     76.94 o 
   9   6   9        1.40       97.84    172.03 o 
 -13   7   9        3.87      -62.84    128.35 o 
 -12   7   9       45.36       57.86     68.20 o 
 -11   7   9     1542.86     1466.38    196.86 o 
 -10   7   9        2.15      -33.64     68.75 o 
  -9   7   9       22.06      154.27     55.74 o 
  -8   7   9      172.45      188.94     72.85 o 
  -7   7   9       21.95       72.60     64.61 o 
  -6   7   9       88.81       92.86     52.84 o 
  -5   7   9     9438.15    10507.66    254.14 o 
  -4   7   9     3213.95     3382.76    152.77 o 
  -3   7   9     1852.32     1794.54    161.52 o 
  -2   7   9     2459.62     2661.26     58.78 o 
  -1   7   9     1031.72     1073.39     73.48 o 
   0   7   9       12.47       80.44     43.36 o 
   1   7   9     3371.51     3653.47    121.18 o 
   2   7   9     7972.98     8733.66    147.71 o 
   3   7   9      675.12      679.57     79.82 o 
   4   7   9      379.09      246.85     53.41 o 
   5   7   9      717.07      787.82    126.45 o 
   6   7   9        1.63       86.87     53.80 o 
   7   7   9       33.16      212.00     77.13 o 
   8   7   9      180.15      290.49    161.18 o 
   9   7   9        1.86        8.52    141.14 o 
 -13   8   9        0.25      137.55    145.28 o 
 -12   8   9      494.90      408.50    108.23 o 
 -11   8   9      229.37      172.76     64.53 o 
 -10   8   9      210.78      172.54     68.65 o 
  -9   8   9      938.44      988.54    118.16 o 
  -8   8   9       42.51      105.15     54.58 o 
  -7   8   9      544.05      572.75     92.79 o 
  -6   8   9     1306.29     1331.72    171.40 o 
  -5   8   9        4.72       -6.19     59.69 o 
  -4   8   9      906.05     1079.82    137.98 o 
  -3   8   9     3306.87     3642.69    124.15 o 
  -2   8   9        3.21       26.96     24.37 o 
  -1   8   9     2559.85     2814.70     69.33 o 
   0   8   9       12.39       61.12     26.73 o 
   1   8   9       53.75       54.98     27.50 o 
   2   8   9        1.82       35.57     21.28 o 
   3   8   9      193.01      191.60     38.19 o 
   4   8   9      526.00      600.73     65.10 o 
   5   8   9      757.40      709.12    106.67 o 
   6   8   9        2.48       96.48     60.90 o 
   7   8   9       45.13      155.24     82.50 o 
   8   8   9       41.31      254.98    131.88 o 
   9   8   9       50.35      143.99    169.66 o 
 -13   9   9       19.42       43.65    147.60 o 
 -12   9   9       72.79      134.62     97.79 o 
 -11   9   9      488.93      612.98    124.49 o 
 -10   9   9       41.58      114.88     68.97 o 
  -9   9   9      621.15      569.92    117.69 o 
  -8   9   9      169.09      229.32     70.79 o 
  -7   9   9       35.26      133.54     55.14 o 
  -6   9   9       71.39       69.41     45.90 o 
  -5   9   9     2880.48     3135.99    186.24 o 
  -4   9   9       46.59      117.41     46.78 o 
  -3   9   9      100.02      131.65     42.26 o 
  -2   9   9     1698.08     1686.33     90.88 o 
  -1   9   9     1238.06     1185.06    106.58 o 
   0   9   9     1547.54     1496.15     91.19 o 
   1   9   9     5754.08     5957.90    159.36 o 
   2   9   9      541.60      456.01     71.91 o 
   3   9   9      476.81      450.75     89.75 o 
   4   9   9      894.77      932.05    105.83 o 
   5   9   9      543.75      567.06     94.08 o 
   6   9   9       58.00      120.45     63.70 o 
   7   9   9      982.47      686.68    218.12 o 
   8   9   9       32.35      128.32     59.07 o 
   9   9   9       67.05     -141.14    229.06 o 
 -13  10   9      161.59      211.78    147.20 o 
 -12  10   9       59.84      113.60     71.30 o 
 -11  10   9      245.68      130.27     74.33 o 
 -10  10   9      218.78      184.30     74.22 o 
  -9  10   9       38.37       66.88     69.72 o 
  -8  10   9       52.77       40.47     57.43 o 
  -7  10   9      631.94      664.82    121.58 o 
  -6  10   9     2734.39     2881.62    217.10 o 
  -5  10   9      796.06      760.01    132.15 o 
  -4  10   9     2203.60     2052.81    236.49 o 
  -3  10   9      332.49      344.36     56.87 o 
  -2  10   9       71.22       78.57     44.47 o 
  -1  10   9     2659.16     2719.16    114.70 o 
   0  10   9     6518.89     7666.84    189.60 o 
   1  10   9      496.93      620.52     70.85 o 
   2  10   9      454.59      367.39     61.68 o 
   3  10   9      996.25      873.59    132.48 o 
   4  10   9        6.46       53.32     27.59 o 
   5  10   9        3.54       21.98     35.40 o 
   6  10   9      495.01      601.83    121.51 o 
   7  10   9       57.03      139.79     59.49 o 
   8  10   9      175.53      133.88    121.90 o 
   9  10   9       55.55       40.87     84.59 o 
 -13  11   9        0.33      203.70     82.65 o 
 -12  11   9      138.79      153.36     92.19 o 
 -11  11   9      416.14      381.92    113.33 o 
 -10  11   9      112.51       91.94     50.58 o 
  -9  11   9      959.67     1005.66    158.91 o 
  -8  11   9      908.82     1247.74    172.27 o 
  -7  11   9     1522.11     1845.62    182.74 o 
  -6  11   9      242.05      280.65     79.34 o 
  -5  11   9     2307.98     2489.55    221.87 o 
  -4  11   9     4052.80     4163.95    158.45 o 
  -3  11   9      741.48      825.54    104.21 o 
  -2  11   9     4537.15     4914.78    224.23 o 
  -1  11   9     3899.78     4500.21    153.65 o 
   0  11   9      254.22      218.64     38.86 o 
   1  11   9       51.77       74.42     26.37 o 
   2  11   9     5016.90     5306.96    283.97 o 
   3  11   9      171.59      132.32     49.70 o 
   4  11   9       59.98      144.68     49.93 o 
   5  11   9       88.93      156.16     41.86 o 
   6  11   9       22.73      108.27     63.20 o 
   7  11   9       18.83      111.19     52.27 o 
   8  11   9      452.89      374.55    121.33 o 
   9  11   9        0.13     -140.19    255.67 o 
 -13  12   9      405.91      345.95    117.72 o 
 -12  12   9       27.79      152.89     93.71 o 
 -11  12   9      169.31      121.83     78.52 o 
 -10  12   9        0.39      111.76     97.15 o 
  -9  12   9      176.41      201.36     75.32 o 
  -8  12   9        2.56      108.88     50.84 o 
  -7  12   9       29.71      148.51     70.49 o 
  -6  12   9      491.46      491.71     89.84 o 
  -5  12   9        5.16       42.81     66.28 o 
  -4  12   9        2.92        1.18     60.32 o 
  -3  12   9      265.67      260.97     48.33 o 
  -2  12   9     1505.73     1429.55    114.79 o 
  -1  12   9        0.67       21.32     28.40 o 
   0  12   9     1622.14     1449.96     68.00 o 
   1  12   9       42.95       31.38     40.27 o 
   2  12   9      550.40      432.46     62.25 o 
   3  12   9       17.13       92.52     36.95 o 
   4  12   9       61.92      126.28     42.70 o 
   5  12   9      217.13      209.00     47.90 o 
   6  12   9      135.33      124.61     62.60 o 
   7  12   9      146.13       81.14     75.86 o 
   8  12   9        0.64     -134.68    134.68 o 
   9  12   9        1.08      335.99    211.48 o 
 -12  13   9        0.41      100.19     72.85 o 
 -11  13   9      686.80      652.05    153.59 o 
 -10  13   9      444.41      471.29    123.97 o 
  -9  13   9      629.57      699.03    125.68 o 
  -8  13   9      137.81      221.47     59.29 o 
  -7  13   9      115.85      109.02     60.13 o 
  -6  13   9       32.87      101.51     69.43 o 
  -5  13   9     6942.54     7681.65    186.52 o 
  -4  13   9       28.78       62.01     57.67 o 
  -3  13   9      659.89      656.24     94.79 o 
  -2  13   9      736.69      752.37     79.03 o 
  -1  13   9      232.49      283.50     45.88 o 
   0  13   9      215.29      212.88     37.55 o 
   1  13   9      441.65      409.18     81.43 o 
   2  13   9     1429.73     1397.42    144.39 o 
   3  13   9        5.23       12.00     35.90 o 
   4  13   9      382.10      279.66     64.71 o 
   5  13   9        8.48       22.37     27.10 o 
   6  13   9        1.67       82.42     52.71 o 
   7  13   9       93.78       79.40     97.62 o 
   8  13   9        0.49       95.42     90.72 o 
   9  13   9       15.50      224.78    230.01 o 
 -12  14   9      319.79      306.19    133.21 o 
 -11  14   9       21.06      129.66     65.06 o 
 -10  14   9      175.56      163.42     79.89 o 
  -9  14   9      212.94      146.03     95.17 o 
  -8  14   9      186.79      168.85     55.81 o 
  -7  14   9      542.86      544.41     99.43 o 
  -6  14   9     1073.83     1129.71    134.53 o 
  -5  14   9     1303.30     1058.96    152.91 o 
  -4  14   9      328.86      271.86     63.15 o 
  -3  14   9       45.06       33.33     54.09 o 
  -2  14   9     3274.26     3497.13    207.10 o 
  -1  14   9     1411.59     1133.80    133.90 o 
   0  14   9      110.60      129.69     40.85 o 
   1  14   9       28.41       95.29     42.04 o 
   2  14   9      834.11      791.42    108.50 o 
   3  14   9      161.60       85.91     53.10 o 
   4  14   9      209.74      162.14     40.69 o 
   5  14   9       54.32       99.33     60.96 o 
   6  14   9      103.78      216.23     90.27 o 
   7  14   9       22.40       82.74    186.29 o 
   8  14   9       64.46       90.56     80.34 o 
   9  14   9        0.12     -163.00    280.38 o 
 -12  15   9       65.73      163.09     90.31 o 
 -11  15   9      560.85      404.68     88.03 o 
 -10  15   9     1347.66     1371.92    230.02 o 
  -9  15   9       15.30       83.88     79.20 o 
  -8  15   9      688.31      510.71     99.36 o 
  -7  15   9       20.56      131.05     63.01 o 
  -6  15   9      267.64      424.57     91.04 o 
  -5  15   9     1565.07     1495.74    196.42 o 
  -4  15   9     6888.14     7767.53    247.99 o 
  -3  15   9      962.12     1085.74    161.12 o 
  -2  15   9       97.17       87.60     57.88 o 
  -1  15   9        9.34      102.38     51.72 o 
   0  15   9      691.07      569.10     92.76 o 
   1  15   9      733.97      741.53     99.84 o 
   2  15   9     4286.40     4807.98    147.10 o 
   3  15   9       63.20      117.34     69.08 o 
   4  15   9      197.83      163.21     46.74 o 
   5  15   9      335.02      143.26     63.52 o 
   6  15   9      220.65       88.25     83.93 o 
   7  15   9        5.74       25.22    127.36 o 
   8  15   9       43.63      296.36    111.85 o 
 -12  16   9       58.39       79.59     99.70 o 
 -11  16   9       29.57       25.17     80.36 o 
 -10  16   9       35.85      256.02     77.03 o 
  -9  16   9      449.33      400.40    113.54 o 
  -8  16   9        0.80       61.93     83.25 o 
  -7  16   9      296.73      233.45     50.22 o 
  -6  16   9      316.37      281.47     82.95 o 
  -5  16   9      471.39      341.12     83.44 o 
  -4  16   9      439.87      416.70     95.80 o 
  -3  16   9     2388.48     2625.91    182.02 o 
  -2  16   9       80.11       46.03     59.62 o 
  -1  16   9        5.15       77.84     53.59 o 
   0  16   9       64.57       40.79     47.79 o 
   1  16   9       14.08      113.07     61.07 o 
   2  16   9       10.85       95.25     39.81 o 
   3  16   9      125.94       77.34     68.95 o 
   4  16   9      296.03      201.56     54.70 o 
   5  16   9      735.53      620.31    127.20 o 
   6  16   9      177.51      170.74     96.09 o 
   7  16   9        3.19       11.22    105.39 o 
   8  16   9      124.41      125.26     87.92 o 
 -12  17   9       54.05      120.24    102.71 o 
 -11  17   9      577.66      430.59    124.40 o 
 -10  17   9      248.02      211.76     89.62 o 
  -9  17   9       25.63       67.02     98.39 o 
  -8  17   9      275.27      324.25    105.18 o 
  -7  17   9       11.18       48.18     65.49 o 
  -6  17   9      747.26      820.96    129.47 o 
  -5  17   9      307.42      281.79     87.69 o 
  -4  17   9     1039.73      977.42    121.72 o 
  -3  17   9      260.00      209.80     58.79 o 
  -2  17   9        1.85        0.88     65.41 o 
  -1  17   9     1947.81     1990.73    140.95 o 
   0  17   9     2214.48     2231.37    193.39 o 
   1  17   9      141.50      109.11     48.38 o 
   2  17   9       74.59       38.67     42.71 o 
   3  17   9      184.07      157.14     58.99 o 
   4  17   9       16.09      133.24     38.21 o 
   5  17   9        2.13       35.40     62.56 o 
   6  17   9      125.65      292.62     82.05 o 
   7  17   9       96.67      391.98    177.99 o 
   8  17   9       34.65        3.92    131.16 o 
 -11  18   9      136.43      192.04     72.66 o 
 -10  18   9       21.93      199.97    100.91 o 
  -9  18   9      550.34      334.62    105.50 o 
  -8  18   9       45.15      -88.66    106.13 o 
  -7  18   9      194.14      189.73     61.33 o 
  -6  18   9       92.81      150.09     52.78 o 
  -5  18   9       67.07      100.98     70.88 o 
  -4  18   9       46.38       94.57     52.02 o 
  -3  18   9      741.69      660.70    117.59 o 
  -2  18   9     1136.20     1028.08    131.38 o 
  -1  18   9       93.00      102.23     46.02 o 
   0  18   9       64.55      112.17     48.31 o 
   1  18   9      195.46      195.41     57.01 o 
   2  18   9      169.13      261.05     66.78 o 
   3  18   9       34.03      133.81     67.79 o 
   4  18   9        0.09      105.57     52.60 o 
   5  18   9      111.63      183.88    106.52 o 
   6  18   9       92.45      130.30    101.28 o 
   7  18   9       68.33      122.07    235.71 o 
   8  18   9      135.83      -31.84    257.57 o 
 -11  19   9      385.91      202.40     87.17 o 
 -10  19   9      581.76      448.88    118.81 o 
  -9  19   9      567.92      466.28    129.47 o 
  -8  19   9      157.19       92.37     91.71 o 
  -7  19   9     1038.11      796.90    132.52 o 
  -6  19   9       60.79       91.21     68.75 o 
  -5  19   9      805.53      589.19    112.94 o 
  -4  19   9      739.02      722.38    122.79 o 
  -3  19   9      690.73      765.27    121.11 o 
  -2  19   9       88.75       45.10     58.06 o 
  -1  19   9     2140.67     2209.76    262.61 o 
   0  19   9      200.54       83.08     49.46 o 
   1  19   9      609.72      578.35    103.71 o 
   2  19   9      506.86      455.90     66.98 o 
   3  19   9        0.18       91.24     47.44 o 
   4  19   9        7.12      124.69     49.90 o 
   5  19   9      408.20      411.84    112.71 o 
   6  19   9      519.73      455.07    162.53 o 
   7  19   9      162.70      116.24    146.61 o 
 -11  20   9        2.48      188.96     92.68 o 
 -10  20   9       17.86      143.35     67.49 o 
  -9  20   9       75.08      117.66     83.24 o 
  -8  20   9       11.53       40.01     85.42 o 
  -7  20   9      164.36      158.73     86.43 o 
  -6  20   9        7.52      -16.20     73.41 o 
  -5  20   9      277.47      300.02     86.24 o 
  -4  20   9      104.26      226.61     63.97 o 
  -3  20   9     1342.25     1355.65    188.47 o 
  -2  20   9     1799.99     1926.07    261.43 o 
  -1  20   9      318.16      336.05     72.68 o 
   0  20   9       55.06       69.02     65.97 o 
   1  20   9       32.12       45.67     60.07 o 
   2  20   9       20.14       23.55     49.79 o 
   3  20   9        2.65      109.87     42.74 o 
   4  20   9      509.62      303.97     98.18 o 
   5  20   9      555.18      575.71    203.85 o 
   6  20   9       54.53      154.43     92.18 o 
   7  20   9       41.45       54.87     74.97 o 
 -11  21   9      135.40      134.75     69.47 o 
 -10  21   9        3.27      157.69     74.10 o 
  -9  21   9       39.70       54.56     64.86 o 
  -8  21   9      268.76      256.95     94.81 o 
  -7  21   9      109.67      255.62    106.26 o 
  -6  21   9       77.51      146.19     51.26 o 
  -5  21   9      168.71      225.78     74.02 o 
  -4  21   9       12.06       96.74     78.29 o 
  -3  21   9      373.80      401.38     80.14 o 
  -2  21   9      861.83      835.15    125.50 o 
  -1  21   9     3328.55     4002.02    206.88 o 
   0  21   9       31.06       74.33     65.67 o 
   1  21   9      165.91      137.40     55.62 o 
   2  21   9       28.83        0.60     63.84 o 
   3  21   9        1.60       14.59     57.35 o 
   4  21   9        2.09       65.27     85.81 o 
   5  21   9      598.46      569.19    199.92 o 
   6  21   9       67.82       87.69    152.50 o 
   7  21   9        0.21       53.74    178.92 o 
 -10  22   9       12.85       -3.91     86.07 o 
  -9  22   9      436.19      339.44     90.68 o 
  -8  22   9        0.34      -33.51     76.64 o 
  -7  22   9        0.60       39.95     78.99 o 
  -6  22   9       12.95      115.06    102.10 o 
  -5  22   9       13.44       85.77     66.68 o 
  -4  22   9      597.29      554.87    117.51 o 
  -3  22   9     1127.66     1285.56    199.08 o 
  -2  22   9      987.23      829.67    171.95 o 
  -1  22   9       90.68       36.22     49.09 o 
   0  22   9     1010.63      805.03    119.23 o 
   1  22   9       22.30       97.27     43.96 o 
   2  22   9       96.19      125.35     66.88 o 
   3  22   9       17.87       73.48     37.65 o 
   4  22   9        6.35       92.76     70.77 o 
   5  22   9      171.15      172.51    101.44 o 
   6  22   9      106.21      253.88     55.42 o 
   7  22   9       87.15      163.62    220.51 o 
 -10  23   9      121.92       66.43     97.26 o 
  -9  23   9        0.15       53.79    114.34 o 
  -8  23   9       16.98       69.45     94.80 o 
  -7  23   9      263.50      252.43     66.57 o 
  -6  23   9      214.26      259.24     84.88 o 
  -5  23   9      438.99      563.52    124.16 o 
  -4  23   9       18.99       78.61     61.68 o 
  -3  23   9     1110.15      727.46    145.04 o 
  -2  23   9      212.96      165.33     54.81 o 
  -1  23   9      275.37      322.75     67.96 o 
   0  23   9       28.17       64.77     58.60 o 
   1  23   9      740.73      705.99    141.43 o 
   2  23   9        3.40       43.08     58.17 o 
   3  23   9      513.48      594.08    108.11 o 
   4  23   9      768.63      591.71    158.48 o 
   5  23   9       28.55      174.96    114.57 o 
   6  23   9       32.30       85.67     90.48 o 
 -10  24   9        4.79      181.97    101.42 o 
  -9  24   9       12.56       54.44     66.37 o 
  -8  24   9       35.28       96.01    102.43 o 
  -7  24   9      169.60      208.65     94.12 o 
  -6  24   9       28.21       34.22    108.16 o 
  -5  24   9        0.85       86.09     93.19 o 
  -4  24   9      569.36      399.19     85.53 o 
  -3  24   9        6.26      112.60     68.97 o 
  -2  24   9      366.44      274.13     99.32 o 
  -1  24   9      119.50      120.69     61.53 o 
   0  24   9      245.33      347.83     75.72 o 
   1  24   9      389.55      384.94     72.26 o 
   2  24   9      105.55      208.62     65.01 o 
   3  24   9       12.57       38.66     85.32 o 
   4  24   9      123.00      144.18     71.89 o 
   5  24   9       23.91      194.81     82.43 o 
   6  24   9       80.99      159.43     85.64 o 
  -9  25   9       10.47      132.15     82.92 o 
  -8  25   9       49.64      130.01     68.05 o 
  -7  25   9        3.22       86.52    108.86 o 
  -6  25   9        2.28      -47.62    105.91 o 
  -5  25   9      877.99      865.09    193.61 o 
  -4  25   9       24.10       83.92     71.24 o 
  -3  25   9       64.78      134.98     61.34 o 
  -2  25   9       33.11       72.76     67.69 o 
  -1  25   9      332.78      284.74     93.50 o 
   0  25   9       31.34      151.31     48.19 o 
   1  25   9      364.56      263.31     59.67 o 
   2  25   9       47.68       72.93     41.99 o 
   3  25   9        2.51      104.87     99.16 o 
   4  25   9      104.05      159.63     72.69 o 
   5  25   9      196.41      255.13    116.25 o 
  -9  26   9      298.30      269.39     90.61 o 
  -8  26   9       38.63      173.58     69.82 o 
  -7  26   9        0.35       61.63     97.72 o 
  -6  26   9        2.51       33.58    110.94 o 
  -5  26   9       17.27       52.14     74.74 o 
  -4  26   9        7.44      144.46     81.41 o 
  -3  26   9      472.38      414.86    120.93 o 
  -2  26   9      151.67       44.42     70.77 o 
  -1  26   9      114.58       93.81     56.80 o 
   0  26   9        5.89       32.84     51.54 o 
   1  26   9      137.05      129.14     50.38 o 
   2  26   9        2.45        6.69     77.60 o 
   3  26   9       32.39      210.84     88.17 o 
   4  26   9        2.09      113.27     75.14 o 
   5  26   9       34.33      160.23    101.66 o 
  -8  27   9       95.25      180.83     93.38 o 
  -7  27   9        9.71       20.47     90.52 o 
  -6  27   9       65.22       39.44     99.24 o 
  -5  27   9       46.88      -89.20     89.20 o 
  -4  27   9        9.77      289.82     93.01 o 
  -3  27   9      323.63      211.61     85.67 o 
  -2  27   9      845.25      656.37    112.95 o 
  -1  27   9      596.04      496.04    108.85 o 
   0  27   9        7.93       92.04     49.35 o 
   1  27   9        4.42      194.11     47.00 o 
   2  27   9      121.99      200.42     80.20 o 
   3  27   9       54.30       26.14    136.91 o 
   4  27   9      259.32      278.93     96.27 o 
  -8  28   9       68.59       99.06    129.42 o 
  -7  28   9      300.93      333.30     87.52 o 
  -6  28   9       46.32      175.99     91.48 o 
  -5  28   9       12.15      -48.43    115.67 o 
  -4  28   9       12.57      -39.28     88.31 o 
  -3  28   9       52.83      159.85     89.97 o 
  -2  28   9       70.19      136.15     52.03 o 
  -1  28   9        4.12      139.70     37.74 o 
   0  28   9      344.39      337.49     68.53 o 
   1  28   9       22.28       66.08     72.05 o 
   2  28   9      161.70      104.30     55.31 o 
   3  28   9        2.52      106.75     75.45 o 
   4  28   9      101.33      183.36     89.28 o 
  -7  29   9      313.58      242.24     76.69 o 
  -6  29   9        9.39       84.56     85.13 o 
  -5  29   9      130.05       59.25     64.45 o 
  -4  29   9       26.12      117.56    105.96 o 
  -3  29   9       24.34      122.94     64.53 o 
  -2  29   9      268.63      352.38     84.30 o 
  -1  29   9      145.41      199.78     60.79 o 
   0  29   9        3.99       19.11     62.20 o 
   1  29   9       52.00      -33.52     96.93 o 
   2  29   9        0.28      -44.96     95.31 o 
   3  29   9        6.92        9.39     78.14 o 
  -6  30   9       12.07      200.95    104.58 o 
  -5  30   9        4.89      214.24     80.55 o 
  -4  30   9      196.10      236.79     77.71 o 
  -3  30   9       57.79      123.99     77.55 o 
  -2  30   9        5.38      -68.86     68.86 o 
  -1  30   9       18.40       38.70     48.99 o 
   0  30   9       51.87       80.96     51.69 o 
   1  30   9       23.90       82.94     97.40 o 
   2  30   9       22.40       68.08    103.92 o 
  -5  31   9      101.61      194.24     81.37 o 
  -4  31   9        6.26       57.23     69.90 o 
  -3  31   9      194.89      184.14     75.26 o 
  -2  31   9       71.20      154.88     49.44 o 
  -1  31   9       73.85      117.94     66.73 o 
   0  31   9       18.23      172.73     50.17 o 
   1  31   9      164.49      146.91     98.43 o 
  -4  32   9       55.04      222.69     91.86 o 
  -3  32   9        5.30       41.29     99.32 o 
  -2  32   9       76.01      187.23     82.67 o 
  -1  32   9        9.76       71.62     67.16 o 
   0  32   9       27.50      117.63     79.00 o 
 -12   0  10      148.32      283.28     89.95 o 
 -10   0  10       32.38      146.01     92.92 o 
  -8   0  10      732.23      849.63    205.97 o 
  -6   0  10     1817.78     1723.54    258.82 o 
  -4   0  10     1325.11     1103.07    151.09 o 
  -2   0  10    14449.76    15504.44    725.44 o 
   0   0  10      982.07     1174.80    205.31 o 
   2   0  10     2907.46     3294.43    212.65 o 
   4   0  10     1490.24     1640.64    242.07 o 
   6   0  10       13.10       57.98    282.76 o 
   8   0  10        5.79       96.95    261.85 o 
 -13   1  10       54.42      -95.93    102.27 o 
 -12   1  10      564.47      613.15     97.31 o 
 -11   1  10      215.25      286.61     66.98 o 
 -10   1  10        4.64      118.56     68.98 o 
  -9   1  10       94.14      204.11     62.05 o 
  -8   1  10      185.51      175.61     60.28 o 
  -7   1  10       39.98      146.96     55.11 o 
  -6   1  10       32.28      132.80     61.73 o 
  -5   1  10       95.30      141.15     49.97 o 
  -4   1  10      739.50      654.01     82.68 o 
  -3   1  10       22.04       36.50     30.08 o 
  -2   1  10     2334.10     2192.91    136.09 o 
  -1   1  10      984.22      814.76    193.50 o 
   0   1  10      123.27      113.70    105.70 o 
   1   1  10      505.77      384.26    107.42 o 
   2   1  10       79.54      212.53     72.52 o 
   3   1  10      158.15      168.67     37.05 o 
   4   1  10     1133.65     1208.33    182.35 o 
   5   1  10     1103.94      937.23    150.71 o 
   6   1  10       73.59      125.21    145.37 o 
   7   1  10       55.52      103.76     65.07 o 
   8   1  10      136.49       97.87    126.60 o 
   9   1  10        9.73       95.04    107.41 o 
 -13   2  10      335.00      265.17     91.95 o 
 -12   2  10        2.61      -51.22     79.55 o 
 -11   2  10      375.23      406.84     93.88 o 
 -10   2  10      180.50      133.47     76.94 o 
  -9   2  10       17.59       14.63     63.75 o 
  -8   2  10     1722.97     1697.34    219.78 o 
  -7   2  10      860.86      830.19    120.45 o 
  -6   2  10     1088.70     1188.00    171.72 o 
  -5   2  10      285.89      260.71     51.39 o 
  -4   2  10     1788.50     1669.81    184.51 o 
  -3   2  10     2184.38     1888.78     99.23 o 
  -2   2  10     3870.49     3802.08     76.09 o 
  -1   2  10      366.24      536.40    117.88 o 
   0   2  10     8360.62     8297.75    259.32 o 
   1   2  10      375.74      607.33    114.13 o 
   2   2  10     5509.52     5684.13    167.61 o 
   3   2  10     2701.38     2825.34    119.39 o 
   4   2  10     1440.84     1489.83    177.26 o 
   5   2  10      243.67      207.64     94.85 o 
   6   2  10      114.80      249.72    106.62 o 
   7   2  10        9.70      199.72    119.49 o 
   8   2  10        2.53     -164.35    164.35 o 
   9   2  10       25.23      302.94    131.29 o 
 -13   3  10        3.16      147.34     76.41 o 
 -12   3  10      528.88      470.06    112.89 o 
 -11   3  10        5.80      -63.94     63.94 o 
 -10   3  10        0.06       33.13     70.16 o 
  -9   3  10       85.41      134.50     70.93 o 
  -8   3  10     2813.58     3025.87    211.95 o 
  -7   3  10      170.69      214.00     49.06 o 
  -6   3  10      825.41      826.14    134.03 o 
  -5   3  10      604.94      617.20     95.56 o 
  -4   3  10      982.78      891.58     96.13 o 
  -3   3  10      841.55      695.68     79.45 o 
  -2   3  10     3699.88     3395.22    145.52 o 
  -1   3  10     1763.75     2011.02    337.38 o 
   0   3  10      551.78      716.55    114.64 o 
   1   3  10      582.89      554.08     68.22 o 
   2   3  10      447.76      405.50     66.67 o 
   3   3  10      348.62      328.64     50.29 o 
   4   3  10       32.60      120.46     55.20 o 
   5   3  10      204.26      143.34     65.44 o 
   6   3  10      474.40      585.96    200.53 o 
   7   3  10      104.14      104.22     96.13 o 
   8   3  10      139.56      329.96    177.97 o 
   9   3  10       93.56       82.97     74.18 o 
 -13   4  10       35.49       26.82     96.37 o 
 -12   4  10       17.88       69.36     68.21 o 
 -11   4  10      132.92      135.43     61.86 o 
 -10   4  10        6.05      108.55     66.01 o 
  -9   4  10        8.35       74.53     77.08 o 
  -8   4  10      796.71      790.59     92.94 o 
  -7   4  10     1304.06     1304.13    160.82 o 
  -6   4  10      119.41      115.75     45.58 o 
  -5   4  10      880.49      837.18    122.41 o 
  -4   4  10     8504.11     8383.82    173.70 o 
  -3   4  10      312.49      387.04     60.21 o 
  -2   4  10     2901.46     2992.28    138.50 o 
  -1   4  10     1406.61     1428.56    100.21 o 
   0   4  10      494.14      501.39     65.96 o 
   1   4  10      587.70      555.19     75.85 o 
   2   4  10     1719.11     1712.09    132.43 o 
   3   4  10     2064.65     1899.62    229.61 o 
   4   4  10      725.80      713.61    111.77 o 
   5   4  10       97.88       79.07     59.31 o 
   6   4  10       28.54       54.56    127.68 o 
   7   4  10      195.68      264.03    126.50 o 
   8   4  10       29.25       23.17    124.81 o 
   9   4  10       56.44       62.45     75.32 o 
 -13   5  10      150.46       75.59     45.31 o 
 -12   5  10      323.86      334.39     71.35 o 
 -11   5  10      405.53      381.94     79.42 o 
 -10   5  10       25.39       96.49     59.46 o 
  -9   5  10     1264.16     1256.17    163.59 o 
  -8   5  10     1283.39     1387.63    193.38 o 
  -7   5  10     1826.72     1719.81    209.32 o 
  -6   5  10       62.92      114.72     46.66 o 
  -5   5  10      168.36      111.27     64.33 o 
  -4   5  10        5.06       69.13     30.20 o 
  -3   5  10      905.53     1097.52    116.24 o 
  -2   5  10     1751.55     1434.43    140.97 o 
  -1   5  10      973.56      899.94    108.31 o 
   0   5  10       96.41       64.11     46.76 o 
   1   5  10     2267.93     2059.65    138.44 o 
   2   5  10       64.89       67.86     49.98 o 
   3   5  10     1286.30     1237.25    183.49 o 
   4   5  10      305.38      359.11     66.07 o 
   5   5  10       99.50      119.78     36.75 o 
   6   5  10      522.23      481.90    164.37 o 
   7   5  10       45.10      149.62    146.85 o 
   8   5  10        8.05      -22.72    149.70 o 
   9   5  10      111.27      158.46    126.31 o 
 -13   6  10       20.47       23.16     95.70 o 
 -12   6  10      278.93      319.72     84.76 o 
 -11   6  10       68.81      148.35     70.31 o 
 -10   6  10       82.96       92.48     57.80 o 
  -9   6  10       53.34       92.87     57.58 o 
  -8   6  10       95.58      255.62     91.44 o 
  -7   6  10      617.20      718.36    131.87 o 
  -6   6  10      196.97      187.91     55.13 o 
  -5   6  10     2091.34     2276.51    273.16 o 
  -4   6  10      749.52      669.98    103.19 o 
  -3   6  10     7109.55     7095.00    147.06 o 
  -2   6  10      379.18      305.23     51.12 o 
  -1   6  10     4032.06     4119.46    199.96 o 
   0   6  10      157.18      143.71     44.88 o 
   1   6  10     3473.68     3413.03    156.56 o 
   2   6  10     1575.00     1697.45    222.45 o 
   3   6  10      402.68      470.35     87.04 o 
   4   6  10       91.71      138.49     55.77 o 
   5   6  10        9.50       69.98     34.81 o 
   6   6  10      158.39      169.69    157.91 o 
   7   6  10      129.77      169.21    118.84 o 
   8   6  10       98.58      143.46    104.97 o 
   9   6  10        0.40      161.09     93.76 o 
 -13   7  10        3.53      114.03    106.25 o 
 -12   7  10       35.52       69.34     66.75 o 
 -11   7  10     1135.94     1246.78    190.68 o 
 -10   7  10       87.64      141.37     79.01 o 
  -9   7  10      241.61      230.81     61.89 o 
  -8   7  10     5790.27     7001.36    237.92 o 
  -7   7  10       65.45       62.19     73.20 o 
  -6   7  10      125.25      181.62     58.85 o 
  -5   7  10     3630.14     3863.33    144.70 o 
  -4   7  10       59.29       40.96     46.28 o 
  -3   7  10     4950.74     4779.89     85.69 o 
  -2   7  10      726.42      590.13     59.89 o 
  -1   7  10      263.37      228.25     51.69 o 
   0   7  10     4448.70     4552.39    252.52 o 
   1   7  10     1181.53     1023.59    144.80 o 
   2   7  10        9.80       45.75     51.58 o 
   3   7  10      737.79      550.25    109.94 o 
   4   7  10       11.28       49.02     45.64 o 
   5   7  10       33.99       34.93     50.74 o 
   6   7  10       83.43      206.51    128.01 o 
   7   7  10       62.28       12.09    131.22 o 
   8   7  10      105.63       89.83    114.51 o 
   9   7  10       44.36      119.76    214.33 o 
 -13   8  10       68.78      171.29     97.25 o 
 -12   8  10        3.46      117.57     59.73 o 
 -11   8  10      117.36      194.46     64.35 o 
 -10   8  10      149.08      113.62     71.91 o 
  -9   8  10      617.93      542.64    113.25 o 
  -8   8  10     1530.94     1230.55    189.09 o 
  -7   8  10      448.08      393.56     86.56 o 
  -6   8  10      604.34      485.70    114.14 o 
  -5   8  10       91.20      216.46     55.50 o 
  -4   8  10      851.14      604.42     94.28 o 
  -3   8  10     1727.47     1892.23    125.14 o 
  -2   8  10     6295.67     6720.84    147.27 o 
  -1   8  10     2727.69     2841.12    107.96 o 
   0   8  10     4624.97     4638.39    175.27 o 
   1   8  10      295.26      343.36     62.44 o 
   2   8  10       95.61       84.62     49.12 o 
   3   8  10       57.34       70.92     47.62 o 
   4   8  10      958.79      987.72    150.89 o 
   5   8  10      901.62     1055.41    191.60 o 
   6   8  10      252.88      123.35    159.92 o 
   7   8  10      335.80      322.53    139.88 o 
   8   8  10       81.27       86.26     95.53 o 
   9   8  10        0.89      214.80    211.00 o 
 -13   9  10      167.35      326.76    100.20 o 
 -12   9  10      266.00      220.85     86.55 o 
 -11   9  10      608.29      490.75    110.52 o 
 -10   9  10      701.00      573.44    135.51 o 
  -9   9  10      164.18      146.63     71.81 o 
  -8   9  10       11.53       45.22     63.07 o 
  -7   9  10      806.12      868.55    134.62 o 
  -6   9  10     1387.79     1261.71    213.86 o 
  -5   9  10      798.93     1027.34    147.35 o 
  -4   9  10      865.05      905.33    114.15 o 
  -3   9  10      155.95      121.89     46.25 o 
  -2   9  10      123.19       99.43     30.12 o 
  -1   9  10      117.04      111.38     28.01 o 
   0   9  10     1523.73     1440.87    177.77 o 
   1   9  10      176.53      148.72     64.92 o 
   2   9  10        4.19       41.03     26.02 o 
   3   9  10       20.66      129.18     40.53 o 
   4   9  10      158.94      114.85     60.38 o 
   5   9  10       10.99       83.84     49.62 o 
   6   9  10      514.54      555.18    178.25 o 
   7   9  10        1.82      113.62    165.62 o 
   8   9  10        0.88       -3.80    293.22 o 
   9   9  10       90.92     -102.17    251.40 o 
 -13  10  10        0.70      168.21     80.26 o 
 -12  10  10       35.84      107.90     73.04 o 
 -11  10  10       40.18       11.11     87.81 o 
 -10  10  10        0.17      105.30     59.07 o 
  -9  10  10      307.95      394.97     88.84 o 
  -8  10  10      424.83      453.07     94.62 o 
  -7  10  10       22.36       78.14     43.46 o 
  -6  10  10      624.96      951.53    133.44 o 
  -5  10  10      903.86      833.74    150.12 o 
  -4  10  10        7.94       66.39     36.68 o 
  -3  10  10        8.31        4.18     44.17 o 
  -2  10  10     4929.79     4948.30    227.32 o 
  -1  10  10      919.11      983.68     87.76 o 
   0  10  10     1998.44     1920.60     72.05 o 
   1  10  10     1024.94      940.17    119.49 o 
   2  10  10      664.25      783.72     98.73 o 
   3  10  10      233.72      164.82     45.34 o 
   4  10  10        6.51       57.89     52.71 o 
   5  10  10        7.33       83.58     60.07 o 
   6  10  10       31.50      -10.18     62.17 o 
   7  10  10      244.40      102.31    113.58 o 
   8  10  10      462.17      492.81    328.86 o 
 -12  11  10        7.31       -8.62     56.92 o 
 -11  11  10     1637.13     1507.31    301.25 o 
 -10  11  10     1181.61     1143.32    174.83 o 
  -9  11  10     1160.02     1223.77    170.45 o 
  -8  11  10        2.14      162.86     78.22 o 
  -7  11  10        1.64       13.82     64.68 o 
  -6  11  10      421.43      338.72    101.46 o 
  -5  11  10     9124.84     9272.67    184.58 o 
  -4  11  10      989.42     1081.29    145.07 o 
  -3  11  10      930.16      982.11    123.11 o 
  -2  11  10       91.02      106.55     49.00 o 
  -1  11  10       18.81       22.61     30.64 o 
   0  11  10       19.14       32.75     29.27 o 
   1  11  10     2054.92     1811.79    151.51 o 
   2  11  10      184.45      125.92     48.21 o 
   3  11  10      786.11      674.68    112.52 o 
   4  11  10      103.86      108.28     48.25 o 
   5  11  10      117.00      172.82     61.35 o 
   6  11  10      203.15      271.18     74.56 o 
   7  11  10       30.41      196.99     72.23 o 
   8  11  10       85.25     -189.14    291.79 o 
 -12  12  10       13.56       59.14     51.54 o 
 -11  12  10       38.29      105.44     76.63 o 
 -10  12  10      187.74      263.49     93.01 o 
  -9  12  10       25.53       40.69     85.47 o 
  -8  12  10       72.67      165.25     76.07 o 
  -7  12  10        8.04       22.62     62.77 o 
  -6  12  10      585.97      555.51    107.33 o 
  -5  12  10     2408.88     2717.30    350.90 o 
  -4  12  10      398.70      423.28     80.45 o 
  -3  12  10     1907.53     1834.05    271.61 o 
  -2  12  10      165.71      122.92     31.12 o 
  -1  12  10      140.09      189.11     42.22 o 
   0  12  10     2318.08     2524.22    116.30 o 
   1  12  10     2820.37     3430.47    115.84 o 
   2  12  10       57.05        9.40     51.54 o 
   3  12  10       31.53      101.38     47.45 o 
   4  12  10       22.69       33.00     61.42 o 
   5  12  10      723.12      576.41    146.87 o 
   6  12  10      173.32      189.00     64.39 o 
   7  12  10      189.16      453.37    221.93 o 
   8  12  10      110.03      286.09    370.20 o 
 -12  13  10      272.79      241.77    102.00 o 
 -11  13  10      189.25      195.02     71.80 o 
 -10  13  10        0.68       57.69     84.40 o 
  -9  13  10      380.40      336.87     89.07 o 
  -8  13  10      384.20      243.19     75.86 o 
  -7  13  10      125.80      187.16     57.73 o 
  -6  13  10      278.00      233.46     78.51 o 
  -5  13  10      111.75      183.74     64.50 o 
  -4  13  10     1450.01     1490.01    194.73 o 
  -3  13  10       46.26        2.00     58.74 o 
  -2  13  10       78.22       87.18     43.41 o 
  -1  13  10      883.75      874.43    116.11 o 
   0  13  10      597.40      792.74    101.21 o 
   1  13  10      698.65      570.33    112.11 o 
   2  13  10      708.58      693.51     99.78 o 
   3  13  10      118.57       75.77     49.43 o 
   4  13  10        0.16       69.85     57.77 o 
   5  13  10        6.27       12.35     54.56 o 
   6  13  10        3.98       -2.26     98.91 o 
   7  13  10      304.90      232.86    164.43 o 
   8  13  10       25.80      283.71    273.26 o 
 -12  14  10       16.52      150.39     88.82 o 
 -11  14  10       72.69       -8.58     79.66 o 
 -10  14  10       66.36      131.74    100.66 o 
  -9  14  10      482.25      631.23    109.87 o 
  -8  14  10      178.28      244.06     64.10 o 
  -7  14  10       67.91      115.53     69.19 o 
  -6  14  10      751.39      787.31    123.02 o 
  -5  14  10     1233.17     1227.46    167.56 o 
  -4  14  10     1014.38      952.98    119.74 o 
  -3  14  10        5.89       58.87     55.46 o 
  -2  14  10      202.61      159.21     35.42 o 
  -1  14  10     1432.66     1534.83    139.49 o 
   0  14  10      137.12      213.54     66.03 o 
   1  14  10     2623.80     2953.92    200.26 o 
   2  14  10      451.28      449.62     54.13 o 
   3  14  10        0.19       57.09     64.58 o 
   4  14  10      204.70      169.70     47.07 o 
   5  14  10       15.52      122.71     71.90 o 
   6  14  10       41.98      -48.90     73.12 o 
   7  14  10      100.87      195.79    184.39 o 
   8  14  10       23.77     -135.92    276.11 o 
 -12  15  10       72.92      127.01     92.38 o 
 -11  15  10      164.26      217.14     90.46 o 
 -10  15  10      293.85      401.72    124.08 o 
  -9  15  10      406.48      476.61    132.86 o 
  -8  15  10      275.28      218.86     86.31 o 
  -7  15  10       27.75       20.91     57.03 o 
  -6  15  10       24.87       76.99     79.31 o 
  -5  15  10     3475.64     3453.64    226.59 o 
  -4  15  10     1179.94      908.79    126.79 o 
  -3  15  10      165.62      161.89     57.37 o 
  -2  15  10      996.74      739.55     95.20 o 
  -1  15  10      337.65      219.66     74.87 o 
   0  15  10      148.95      158.48     68.43 o 
   1  15  10     2026.57     1935.28    205.31 o 
   2  15  10      751.24      601.04    139.86 o 
   3  15  10      367.10      291.66     79.79 o 
   4  15  10        8.68      -21.98     52.26 o 
   5  15  10       28.46      207.23     71.60 o 
   6  15  10       81.60       46.16     71.02 o 
   7  15  10      304.58      469.53    207.67 o 
   8  15  10        1.62     -151.60    267.08 o 
 -12  16  10       44.33       97.27     82.39 o 
 -11  16  10        7.04      -55.16     93.60 o 
 -10  16  10       44.04       12.22     96.43 o 
  -9  16  10      140.71      187.98     93.33 o 
  -8  16  10      235.12      299.07     78.52 o 
  -7  16  10       54.26      157.00     68.90 o 
  -6  16  10      139.94      132.10     61.47 o 
  -5  16  10      161.29      201.46     69.15 o 
  -4  16  10       30.21       46.29     69.51 o 
  -3  16  10       79.22      113.79     38.99 o 
  -2  16  10     3106.29     3821.22    222.78 o 
  -1  16  10      683.64      533.80    104.55 o 
   0  16  10       48.84      124.89     46.63 o 
   1  16  10      984.81      974.89    132.00 o 
   2  16  10      719.92      677.56    114.27 o 
   3  16  10      688.11      684.91    115.88 o 
   4  16  10      250.65      298.30     85.56 o 
   5  16  10       15.42      120.09     53.20 o 
   6  16  10      220.64      196.59     66.24 o 
   7  16  10        0.01      353.57    237.61 o 
 -11  17  10       59.83      112.31     85.43 o 
 -10  17  10        2.43       19.57     95.07 o 
  -9  17  10       52.70      147.15     95.20 o 
  -8  17  10       44.77      169.03     90.45 o 
  -7  17  10        0.64      -26.60     78.49 o 
  -6  17  10      459.97      505.68     77.59 o 
  -5  17  10      314.08      334.33    103.39 o 
  -4  17  10      143.31      216.38     58.16 o 
  -3  17  10       56.80      129.24     56.55 o 
  -2  17  10       10.20        0.47     62.04 o 
  -1  17  10      800.12      722.51    104.08 o 
   0  17  10     1129.98     1226.59    139.97 o 
   1  17  10      410.84      330.15     76.82 o 
   2  17  10      568.29      481.73    124.66 o 
   3  17  10       24.71      162.68     67.89 o 
   4  17  10      109.49       72.96     56.35 o 
   5  17  10       19.00       61.63     75.80 o 
   6  17  10       78.49       -3.48     90.46 o 
   7  17  10       76.66      381.61    193.42 o 
 -11  18  10        9.60      134.16     55.81 o 
 -10  18  10       14.60      -12.16     90.54 o 
  -9  18  10       32.06      106.69     78.14 o 
  -8  18  10       15.52       64.19     55.74 o 
  -7  18  10       18.97      -11.18     91.17 o 
  -6  18  10       21.44       58.42     78.92 o 
  -5  18  10     2339.62     2944.69    240.66 o 
  -4  18  10      163.61      147.89     54.86 o 
  -3  18  10      599.48      615.49    103.95 o 
  -2  18  10     1144.55     1393.35    179.82 o 
  -1  18  10      195.96      172.12     70.23 o 
   0  18  10      186.41      227.19     63.14 o 
   1  18  10     1599.24     1778.52    238.01 o 
   2  18  10      165.42      260.65     73.35 o 
   3  18  10        6.93      146.10     64.09 o 
   4  18  10      299.99      245.70     62.06 o 
   5  18  10        2.44       93.30     83.03 o 
   6  18  10       96.72      182.54    126.45 o 
   7  18  10      163.73      679.58    595.94 o 
 -11  19  10      128.53      126.31     94.41 o 
 -10  19  10       23.75       84.34    103.60 o 
  -9  19  10      111.11      200.10     91.45 o 
  -8  19  10      226.60      264.77     99.61 o 
  -7  19  10       35.99      128.82     74.56 o 
  -6  19  10     1308.42     1255.91    164.08 o 
  -5  19  10       21.39       97.93     69.03 o 
  -4  19  10      421.76      415.54    154.93 o 
  -3  19  10       22.07       58.23     64.04 o 
  -2  19  10      429.39      645.19    129.62 o 
  -1  19  10      256.45      263.96     63.45 o 
   0  19  10      157.97      132.84     48.70 o 
   1  19  10     1631.82     1330.22    220.89 o 
   2  19  10        8.06      178.50     73.19 o 
   3  19  10       58.46      120.99     49.24 o 
   4  19  10      734.06      511.75    100.29 o 
   5  19  10       23.20       70.94     94.46 o 
   6  19  10       14.44       26.05     75.16 o 
   7  19  10      252.58      498.51    302.25 o 
 -11  20  10       99.66      160.18     72.40 o 
 -10  20  10       49.46      -66.48     66.48 o 
  -9  20  10        0.72      106.08     92.30 o 
  -8  20  10        6.25      -88.42    101.22 o 
  -7  20  10      242.38      330.95     96.79 o 
  -6  20  10      275.38      269.61     69.89 o 
  -5  20  10       11.81       63.13     62.05 o 
  -4  20  10      681.58      618.44    187.31 o 
  -3  20  10       89.67      103.22     60.56 o 
  -2  20  10        0.37       92.24     55.77 o 
  -1  20  10     1057.06     1144.33    172.28 o 
   0  20  10     1177.08      981.03    193.32 o 
   1  20  10      429.11      374.70     95.90 o 
   2  20  10      682.05      867.36    154.90 o 
   3  20  10      100.72      156.14     46.97 o 
   4  20  10       11.73      145.70     74.75 o 
   5  20  10        1.71      160.81     87.78 o 
   6  20  10        1.77       87.75     85.54 o 
 -10  21  10        9.10      145.99     48.95 o 
  -9  21  10       21.34      108.97     75.98 o 
  -8  21  10      160.39      268.76     77.47 o 
  -7  21  10       15.13       -5.39     76.11 o 
  -6  21  10      434.78      421.34     94.16 o 
  -5  21  10      424.25      458.63     89.07 o 
  -4  21  10      302.56      309.51     61.64 o 
  -3  21  10      188.47      215.88     74.78 o 
  -2  21  10      605.39      579.30    109.20 o 
  -1  21  10       91.65      142.99     68.57 o 
   0  21  10      928.93      881.86    136.03 o 
   1  21  10      226.13      216.80     80.43 o 
   2  21  10        0.23       28.74     49.91 o 
   3  21  10        8.12       56.64     48.43 o 
   4  21  10       59.25      219.46     86.63 o 
   5  21  10      249.61      224.09    140.27 o 
   6  21  10       18.19        0.02    134.73 o 
 -10  22  10        7.25       18.27     80.31 o 
  -9  22  10      240.44      174.00     88.31 o 
  -8  22  10       16.80      -18.98    112.36 o 
  -7  22  10      109.58      154.08     90.44 o 
  -6  22  10        5.74       38.27    103.72 o 
  -5  22  10       99.73      153.50     65.94 o 
  -4  22  10      109.73      115.60     73.69 o 
  -3  22  10        7.24       46.00     65.18 o 
  -2  22  10        7.96      157.86     61.78 o 
  -1  22  10       42.55       87.00     64.55 o 
   0  22  10       42.42       72.08     45.52 o 
   1  22  10      268.85      151.74     67.47 o 
   2  22  10      365.95      399.98     92.81 o 
   3  22  10       21.85      102.74     57.64 o 
   4  22  10      162.73      167.07     96.98 o 
   5  22  10       19.00       50.75    120.90 o 
   6  22  10       58.34      187.90     95.75 o 
 -10  23  10       51.04       19.48    101.22 o 
  -9  23  10      243.58      297.37     55.77 o 
  -8  23  10      523.71      386.36    118.37 o 
  -7  23  10      263.95      365.72     98.28 o 
  -6  23  10      302.88      179.98     91.75 o 
  -5  23  10        2.38       92.74     68.28 o 
  -4  23  10      255.14      283.38     78.32 o 
  -3  23  10      155.94      106.53     78.99 o 
  -2  23  10      341.40      310.21     71.32 o 
  -1  23  10       14.95      107.55     49.59 o 
   0  23  10        9.52       81.86     44.00 o 
   1  23  10      100.47      121.98     62.16 o 
   2  23  10       16.50      127.03     76.72 o 
   3  23  10      105.40       88.44     71.53 o 
   4  23  10      165.31      146.14    105.86 o 
   5  23  10      139.33       66.26     67.90 o 
  -9  24  10      518.14      318.60    102.20 o 
  -8  24  10       21.39      192.25     69.30 o 
  -7  24  10       21.29      104.48     88.07 o 
  -6  24  10      149.90      186.91    104.42 o 
  -5  24  10      383.68      339.65    126.94 o 
  -4  24  10      398.45      218.00     81.89 o 
  -3  24  10      556.42      469.35     88.37 o 
  -2  24  10      983.08      991.70    161.62 o 
  -1  24  10      150.91      207.08     59.52 o 
   0  24  10       84.97      189.66     73.56 o 
   1  24  10      616.57      517.76    112.33 o 
   2  24  10        5.99       88.11     48.40 o 
   3  24  10      159.94      215.17     74.97 o 
   4  24  10       68.82      108.29    107.17 o 
   5  24  10      253.32      185.17    110.59 o 
  -9  25  10        1.60       65.05     74.04 o 
  -8  25  10      882.05      873.73    233.75 o 
  -7  25  10       44.62      180.40     70.41 o 
  -6  25  10      121.02      111.29     57.67 o 
  -5  25  10       12.58      101.80     81.04 o 
  -4  25  10       12.80       46.02     75.84 o 
  -3  25  10      235.40      205.11     66.16 o 
  -2  25  10      244.69      228.78     75.97 o 
  -1  25  10      156.18      121.42     57.64 o 
   0  25  10      561.36      401.84    107.66 o 
   1  25  10        7.56       31.82     53.96 o 
   2  25  10        0.38      123.24     90.83 o 
   3  25  10       54.04       27.70     89.86 o 
   4  25  10        2.45      137.33     71.92 o 
  -8  26  10       55.09      205.82     81.28 o 
  -7  26  10      341.35      281.60    100.22 o 
  -6  26  10       87.04      146.96     72.98 o 
  -5  26  10       58.51       69.34     81.08 o 
  -4  26  10       33.08       88.87     55.43 o 
  -3  26  10      388.87      444.28    126.24 o 
  -2  26  10      455.87      458.58     84.35 o 
  -1  26  10      389.93      281.02     92.87 o 
   0  26  10      172.65      178.55     55.77 o 
   1  26  10      121.88      182.30     54.30 o 
   2  26  10      435.59      451.02    113.86 o 
   3  26  10      211.90      210.22     95.07 o 
   4  26  10       30.27      249.06     90.65 o 
  -7  27  10       67.34      153.25     73.61 o 
  -6  27  10       16.40       78.21     73.74 o 
  -5  27  10       22.40      -33.42     89.17 o 
  -4  27  10       74.92      129.28     67.40 o 
  -3  27  10       46.91      117.21     65.60 o 
  -2  27  10       24.19      159.32     67.23 o 
  -1  27  10        3.44       83.73    114.95 o 
   0  27  10      146.10      149.16     76.41 o 
   1  27  10        2.68      218.91     67.40 o 
   2  27  10        6.72       78.23     76.51 o 
   3  27  10        7.12       75.38    109.34 o 
  -7  28  10        9.62      132.53    101.95 o 
  -6  28  10       21.12       69.49    101.31 o 
  -5  28  10      185.86      102.46     69.34 o 
  -4  28  10      234.35      225.15     70.47 o 
  -3  28  10      211.75      193.01     71.53 o 
  -2  28  10        3.08       61.92     67.83 o 
  -1  28  10       19.31      139.63     68.96 o 
   0  28  10       75.31       60.48     53.74 o 
   1  28  10       48.22      199.78     82.92 o 
   2  28  10        2.95        1.36     95.34 o 
   3  28  10       97.67      239.31     74.78 o 
  -6  29  10       57.93      123.71     96.76 o 
  -5  29  10       97.66        3.64     89.39 o 
  -4  29  10      109.59      128.62     65.95 o 
  -3  29  10       29.40      182.33     81.80 o 
  -2  29  10      127.26      215.56     88.47 o 
  -1  29  10       19.70      115.72     56.66 o 
   0  29  10        0.79      102.89     86.13 o 
   1  29  10       19.00       95.17     78.71 o 
   2  29  10       50.38      139.15     63.84 o 
  -5  30  10      338.50      189.60     81.17 o 
  -4  30  10        5.62      104.78     86.91 o 
  -3  30  10       28.81      118.97     69.25 o 
  -2  30  10      347.88      416.33    135.03 o 
  -1  30  10        2.42      103.92     63.51 o 
   0  30  10      322.69      268.47    112.50 o 
   1  30  10      215.69      234.76     84.38 o 
  -3  31  10       43.13      156.10     63.03 o 
  -2  31  10       28.53       21.50     88.97 o 
  -1  31  10       66.61      176.31    155.14 o 
 -13   0  11       59.10      292.24    129.37 o 
 -11   0  11      485.45      418.02    148.12 o 
  -9   0  11     1338.48     1082.84    211.76 o 
  -7   0  11     1352.61     1641.74    306.97 o 
  -5   0  11       35.33      -16.27    132.15 o 
  -3   0  11     6691.65     6953.30    421.37 o 
  -1   0  11       61.24       51.75    143.22 o 
   1   0  11     3000.05     3621.65    506.71 o 
   3   0  11       40.07      118.86    100.79 o 
   5   0  11      151.35      242.57    141.84 o 
   7   0  11      321.94      259.00    218.13 o 
 -13   1  11        0.18      153.26     84.20 o 
 -12   1  11      118.63      163.23     70.41 o 
 -11   1  11       70.36       70.45     63.68 o 
 -10   1  11       12.58      166.37     63.58 o 
  -9   1  11      131.94      159.88     56.71 o 
  -8   1  11     1703.44     1563.72    243.67 o 
  -7   1  11        3.34      158.93     78.21 o 
  -6   1  11      514.74      554.73     96.53 o 
  -5   1  11       36.30      105.86     61.93 o 
  -4   1  11     1166.96      908.93    117.50 o 
  -3   1  11      296.73      217.92     42.77 o 
  -2   1  11     4892.25     4639.68    259.12 o 
  -1   1  11     4035.85     4377.24    246.74 o 
   0   1  11       23.88       95.04     86.40 o 
   1   1  11      207.82      130.21     69.23 o 
   2   1  11       80.56       88.08     80.74 o 
   3   1  11     2033.08     2100.30    350.62 o 
   4   1  11      110.46      114.15     69.99 o 
   5   1  11     1336.21     1161.42    210.10 o 
   6   1  11       50.68      145.64     93.52 o 
   7   1  11       17.84      198.64    149.46 o 
   8   1  11       48.89      218.72     99.30 o 
 -13   2  11        0.13       93.71     50.83 o 
 -12   2  11      261.57      272.65     75.91 o 
 -11   2  11       42.45       43.43     65.25 o 
 -10   2  11       17.85       85.45     60.92 o 
  -9   2  11       59.84      147.15     90.08 o 
  -8   2  11      476.64      429.96    102.15 o 
  -7   2  11     1145.40     1168.89    146.41 o 
  -6   2  11      154.66      170.41     70.47 o 
  -5   2  11      427.32      340.10    114.70 o 
  -4   2  11      572.03      516.16     66.33 o 
  -3   2  11      134.05      110.59     27.40 o 
  -2   2  11       59.70      145.65     66.84 o 
  -1   2  11      147.45      294.70     93.92 o 
   0   2  11     1630.75     1598.53    214.76 o 
   1   2  11      616.70      973.52    193.59 o 
   2   2  11     1216.28     1485.16    214.01 o 
   3   2  11      472.06      434.14     90.44 o 
   4   2  11      113.91       51.69     52.53 o 
   5   2  11      126.34      199.62     75.95 o 
   6   2  11        2.69      386.43    144.85 o 
   7   2  11       33.79      147.34    107.16 o 
   8   2  11      295.25      383.90    128.11 o 
 -13   3  11      178.60      180.09     49.40 o 
 -12   3  11       74.03      147.49     56.29 o 
 -11   3  11      550.67      542.58    108.97 o 
 -10   3  11      501.01      518.43    101.61 o 
  -9   3  11      159.77      205.16     58.90 o 
  -8   3  11      925.90      857.24    146.14 o 
  -7   3  11      533.55      552.49    121.25 o 
  -6   3  11     1256.46     1327.01    177.83 o 
  -5   3  11     3444.20     3242.88    125.51 o 
  -4   3  11     1107.07      863.63     97.95 o 
  -3   3  11      579.54      517.36     68.38 o 
  -2   3  11      183.32      169.47     60.35 o 
  -1   3  11     1000.96      944.12    196.11 o 
   0   3  11      876.18     1052.13    193.19 o 
   1   3  11        3.92      215.38     72.62 o 
   2   3  11       15.42      112.68     56.82 o 
   3   3  11        2.14       83.17     86.36 o 
   4   3  11        6.39      135.86     77.13 o 
   5   3  11      121.86      201.19     87.35 o 
   6   3  11       83.69       37.43    179.18 o 
   7   3  11       15.45      -71.09    249.02 o 
   8   3  11      189.05      229.62    104.89 o 
 -13   4  11      105.92      204.28     76.10 o 
 -12   4  11        4.33       67.66     66.80 o 
 -11   4  11     1014.92      957.92    188.83 o 
 -10   4  11        0.17       77.44     52.04 o 
  -9   4  11      252.68      251.94     78.67 o 
  -8   4  11      138.90      126.05     63.42 o 
  -7   4  11      683.37      725.16    108.41 o 
  -6   4  11     1728.23     2082.18    261.55 o 
  -5   4  11     1238.30     1327.79    155.45 o 
  -4   4  11     1877.36     2053.29    137.83 o 
  -3   4  11       17.39       23.82     22.10 o 
  -2   4  11        7.24       12.07     23.91 o 
  -1   4  11      336.27      423.68    125.37 o 
   0   4  11     3674.21     3699.36    282.32 o 
   1   4  11      953.47     1133.82    203.78 o 
   2   4  11      213.41      295.93     81.24 o 
   3   4  11      191.69      153.96     88.83 o 
   4   4  11       12.71      129.33     45.28 o 
   5   4  11       18.65       32.62     88.79 o 
   6   4  11       79.19      107.71    127.60 o 
   7   4  11      481.09      418.95    225.47 o 
   8   4  11        6.58      111.41    128.54 o 
 -13   5  11        1.21      111.03    138.42 o 
 -12   5  11      497.98      463.17    108.00 o 
 -11   5  11        6.78       35.28     63.90 o 
 -10   5  11        2.49       82.39     66.33 o 
  -9   5  11       12.24       98.06     68.85 o 
  -8   5  11      234.08      222.56     74.42 o 
  -7   5  11       14.20      165.35     81.37 o 
  -6   5  11     3621.88     4276.72    165.31 o 
  -5   5  11      402.10      506.62     95.11 o 
  -4   5  11     1841.31     1620.60    130.63 o 
  -3   5  11      265.76      165.94     28.57 o 
  -2   5  11       19.30       43.36     19.01 o 
  -1   5  11     1848.93     1719.17     84.35 o 
   0   5  11     1229.50      933.88    137.03 o 
   1   5  11       55.99      112.88     34.09 o 
   2   5  11     2345.50     2205.11    303.46 o 
   3   5  11       73.18       76.02     49.69 o 
   4   5  11      240.19      228.12     70.12 o 
   5   5  11       43.23      162.42     84.73 o 
   6   5  11      179.84      372.55    159.86 o 
   7   5  11       72.58      239.65    100.17 o 
   8   5  11       27.05      232.62    111.18 o 
 -13   6  11       76.36       29.62     77.55 o 
 -12   6  11       71.38      122.13     78.25 o 
 -11   6  11        5.29       88.14     91.27 o 
 -10   6  11      115.05      191.20     84.76 o 
  -9   6  11       73.69      218.04     79.13 o 
  -8   6  11      121.93      146.00     51.54 o 
  -7   6  11      610.08      481.67     80.57 o 
  -6   6  11      152.80      114.86     84.33 o 
  -5   6  11     3679.86     4174.80    289.71 o 
  -4   6  11       66.30       71.58     40.00 o 
  -3   6  11      327.66      294.47     45.93 o 
  -2   6  11      222.20      159.00     42.18 o 
  -1   6  11      940.17      762.58    125.03 o 
   0   6  11      263.99      174.99     67.63 o 
   1   6  11     1995.10     1839.02    181.22 o 
   2   6  11      735.86      853.55    127.67 o 
   3   6  11      176.81      243.22     80.26 o 
   4   6  11       27.89       94.31     53.14 o 
   5   6  11       39.45       44.34     69.95 o 
   6   6  11      223.66      -58.13    131.69 o 
   7   6  11       20.13       52.13     88.09 o 
   8   6  11       83.37       70.39     84.84 o 
 -13   7  11      321.47      298.81    110.65 o 
 -12   7  11       61.17      143.01     52.50 o 
 -11   7  11      113.87      151.03     64.86 o 
 -10   7  11      729.56      876.12    139.62 o 
  -9   7  11        7.11       20.53     64.48 o 
  -8   7  11        0.10       52.40     50.39 o 
  -7   7  11      400.23      381.58     97.44 o 
  -6   7  11      178.35       97.45     57.71 o 
  -5   7  11      287.33      288.59     66.27 o 
  -4   7  11      923.84      735.24     95.70 o 
  -3   7  11      930.35      929.19    103.00 o 
  -2   7  11      124.49       93.99     53.66 o 
  -1   7  11     2355.46     2184.16    248.34 o 
   0   7  11      160.94      175.39     70.14 o 
   1   7  11      519.28      730.81     96.73 o 
   2   7  11      306.10      218.63     53.41 o 
   3   7  11      580.37      530.53    108.49 o 
   4   7  11        3.13      112.90     60.62 o 
   5   7  11       26.42       40.68    114.07 o 
   6   7  11        2.02       -4.52    169.26 o 
   7   7  11      121.60      176.62    134.59 o 
   8   7  11        2.80      -52.09    293.69 o 
 -12   8  11        1.98      102.81     71.11 o 
 -11   8  11        6.08       59.63     69.86 o 
 -10   8  11       88.45      104.99     65.63 o 
  -9   8  11        1.17       83.52     64.90 o 
  -8   8  11      363.83      511.94     87.84 o 
  -7   8  11      101.53      147.21     75.00 o 
  -6   8  11      323.59      343.87     80.98 o 
  -5   8  11      273.03      308.29     71.02 o 
  -4   8  11        5.57       84.65     41.95 o 
  -3   8  11      650.24      477.63     81.79 o 
  -2   8  11     4893.49     5100.32     98.53 o 
  -1   8  11     2181.55     2081.50    186.93 o 
   0   8  11      871.90      813.53     85.30 o 
   1   8  11     2093.66     1881.44    211.29 o 
   2   8  11      238.22      162.35     74.20 o 
   3   8  11       14.64      -14.02    149.53 o 
   4   8  11     1277.64     1272.86    228.21 o 
   5   8  11      148.66      229.87     72.69 o 
   6   8  11       53.70      -99.68    172.39 o 
   7   8  11      151.72      193.84    168.71 o 
 -12   9  11      126.82      265.90     83.14 o 
 -11   9  11       15.77      134.22     67.09 o 
 -10   9  11        0.57       29.20     72.25 o 
  -9   9  11     2471.57     2364.86    421.62 o 
  -8   9  11      178.22      183.44     48.99 o 
  -7   9  11     3830.77     4422.33    213.09 o 
  -6   9  11        7.49      116.64     52.29 o 
  -5   9  11      412.33      370.77     75.46 o 
  -4   9  11      671.57      590.44    105.43 o 
  -3   9  11      645.43      684.79     98.82 o 
  -2   9  11       51.14       61.16     38.42 o 
  -1   9  11     3951.96     4008.14    178.14 o 
   0   9  11      151.52      264.71     58.24 o 
   1   9  11       78.78       84.37     45.16 o 
   2   9  11      704.77      637.24    128.48 o 
   3   9  11       59.65       53.05     43.09 o 
   4   9  11      104.05      149.12     81.01 o 
   5   9  11      483.60      329.21     88.17 o 
   6   9  11       71.07      192.66    180.28 o 
   7   9  11       58.38      205.33    141.86 o 
   8   9  11        0.05      196.27    173.46 o 
 -12  10  11        0.37      109.09     77.49 o 
 -11  10  11      149.95      272.42    102.37 o 
 -10  10  11      687.02      647.03    141.78 o 
  -9  10  11       93.10       98.95     83.88 o 
  -8  10  11     1221.34     1422.26    198.92 o 
  -7  10  11     1389.57     1354.11    220.07 o 
  -6  10  11      241.47      273.44     83.18 o 
  -5  10  11      516.06      512.84    104.35 o 
  -4  10  11     3205.76     3957.00    223.83 o 
  -3  10  11      167.13      234.83     59.97 o 
  -2  10  11     5309.48     5470.07    131.60 o 
  -1  10  11     2034.57     2270.00    259.22 o 
   0  10  11       11.14        3.11     68.70 o 
   1  10  11      126.19      147.96     64.84 o 
   2  10  11      212.45      266.70     78.10 o 
   3  10  11        0.86      112.83     42.97 o 
   4  10  11     1459.15     1277.78    225.00 o 
   5  10  11       86.58      124.11     75.47 o 
   6  10  11       47.56      155.87     88.87 o 
   7  10  11        4.04      134.02    128.69 o 
   8  10  11       37.64       70.81    196.27 o 
 -12  11  11       44.36       85.16     75.85 o 
 -11  11  11       95.42       48.25     75.53 o 
 -10  11  11       58.82      118.44     61.69 o 
  -9  11  11      128.66      134.34     67.12 o 
  -8  11  11      477.05      464.19     79.87 o 
  -7  11  11        3.89       74.83     49.54 o 
  -6  11  11      143.56       86.36     54.58 o 
  -5  11  11      260.05      230.18     71.03 o 
  -4  11  11      437.10      460.96     95.30 o 
  -3  11  11     3188.29     3471.23    240.28 o 
  -2  11  11      127.95      152.32     40.67 o 
  -1  11  11        3.25        1.29     54.19 o 
   0  11  11      312.11      313.23     72.14 o 
   1  11  11      872.84      972.66    163.56 o 
   2  11  11      237.19      181.37     41.41 o 
   3  11  11       77.31       88.57     39.65 o 
   4  11  11      175.53      167.03     75.08 o 
   5  11  11      256.96      215.23     68.97 o 
   6  11  11       61.13       -4.07    227.40 o 
   7  11  11      406.25      499.46    220.98 o 
   8  11  11        0.29       50.37    185.81 o 
 -12  12  11       13.26      -17.22     84.99 o 
 -11  12  11       74.52      186.91     77.01 o 
 -10  12  11       75.90       16.49     69.11 o 
  -9  12  11      700.46      851.37    139.35 o 
  -8  12  11      175.73      197.85     80.64 o 
  -7  12  11        0.28      109.18     50.83 o 
  -6  12  11      132.63      112.20     61.36 o 
  -5  12  11      818.11      951.22    156.42 o 
  -4  12  11       10.54       16.79     70.43 o 
  -3  12  11        2.21       89.68     48.68 o 
  -2  12  11     2495.62     2522.83    248.13 o 
  -1  12  11      119.80      102.87     84.23 o 
   0  12  11      670.37      569.24    121.53 o 
   1  12  11       43.48      112.48     60.80 o 
   2  12  11        3.37       57.69     44.49 o 
   3  12  11       70.11      156.59     65.31 o 
   4  12  11      655.23      625.36    198.25 o 
   5  12  11      447.40      306.76    105.56 o 
   6  12  11        0.52       29.39    126.41 o 
   7  12  11        5.29     -181.54    270.40 o 
 -12  13  11       42.16       35.33     87.52 o 
 -11  13  11      186.69      213.90     86.86 o 
 -10  13  11      110.57      320.72     82.86 o 
  -9  13  11      830.63      793.60    153.51 o 
  -8  13  11       10.20      105.77     70.82 o 
  -7  13  11     1304.43     1280.77    217.83 o 
  -6  13  11     2009.20     2289.20    342.95 o 
  -5  13  11       25.74       58.00     63.78 o 
  -4  13  11      390.49      359.49     67.27 o 
  -3  13  11      287.14      275.11     85.37 o 
  -2  13  11      270.64      267.75     60.18 o 
  -1  13  11      527.10      448.88     82.42 o 
   0  13  11      218.13      234.48     79.71 o 
   1  13  11       95.40      123.75     66.08 o 
   2  13  11      225.57      248.97     86.99 o 
   3  13  11       38.34        7.37     60.05 o 
   4  13  11      120.55      152.57     71.62 o 
   5  13  11       60.82      164.38     57.20 o 
   6  13  11       93.17       93.72    144.35 o 
   7  13  11       67.26      104.55    153.50 o 
 -12  14  11       92.34      170.63    112.71 o 
 -11  14  11       37.72       34.07     78.01 o 
 -10  14  11      162.67      224.47     86.75 o 
  -9  14  11        4.53      182.67     76.66 o 
  -8  14  11        4.07      164.00     72.64 o 
  -7  14  11        6.78      110.35     70.00 o 
  -6  14  11     1222.32     1325.18    182.91 o 
  -5  14  11      165.87      225.70     59.77 o 
  -4  14  11      126.94       67.54     75.44 o 
  -3  14  11        1.07      120.50     49.90 o 
  -2  14  11      203.96      252.26     63.38 o 
  -1  14  11     1558.11     1573.98    211.25 o 
   0  14  11      601.13      632.10    110.01 o 
   1  14  11      165.68      264.13     78.97 o 
   2  14  11      544.72      395.09     96.79 o 
   3  14  11        8.77      120.66     68.37 o 
   4  14  11      612.26      812.34    170.89 o 
   5  14  11      375.48      398.66    106.12 o 
   6  14  11       27.67      213.38    194.84 o 
   7  14  11       10.21       41.34    137.82 o 
 -11  15  11      101.13      182.85     82.61 o 
 -10  15  11        0.79      136.99     69.70 o 
  -9  15  11      500.99      549.21    132.03 o 
  -8  15  11      159.68       95.91     73.60 o 
  -7  15  11      184.41      243.63     77.17 o 
  -6  15  11       52.66       75.34     74.91 o 
  -5  15  11      857.45      859.73    129.47 o 
  -4  15  11     1250.65     1146.47    189.57 o 
  -3  15  11      516.95      471.72    104.27 o 
  -2  15  11      632.55      569.29     82.98 o 
  -1  15  11       57.97      -32.09     75.91 o 
   0  15  11      256.79      275.01     81.49 o 
   1  15  11      114.33      148.49     67.28 o 
   2  15  11      757.21      758.93    140.41 o 
   3  15  11        3.12       23.38     67.94 o 
   4  15  11       12.43      -40.76     68.55 o 
   5  15  11       53.29       26.00     81.58 o 
   6  15  11      312.84      188.19     90.29 o 
   7  15  11      226.40      246.17    164.43 o 
 -11  16  11      119.13      252.61     93.78 o 
 -10  16  11        0.92       55.20     84.32 o 
  -9  16  11      627.77      534.69    104.99 o 
  -8  16  11       30.07       14.18     88.84 o 
  -7  16  11      588.51      568.52     99.69 o 
  -6  16  11      238.09      193.35     82.43 o 
  -5  16  11       43.41       67.53     64.71 o 
  -4  16  11      141.70      141.22     45.05 o 
  -3  16  11      209.76      225.47     54.84 o 
  -2  16  11      388.29      272.33     78.73 o 
  -1  16  11      271.60      236.61     81.66 o 
   0  16  11        4.34       76.20     67.83 o 
   1  16  11      137.48      176.42     67.18 o 
   2  16  11       16.16       88.40     83.43 o 
   3  16  11      108.32      127.40     44.63 o 
   4  16  11       16.67      105.20     87.41 o 
   5  16  11      594.36      407.39    196.33 o 
   6  16  11       41.01      220.03    227.63 o 
   7  16  11       46.05     -277.53    277.53 o 
 -11  17  11      370.54      355.18     97.06 o 
 -10  17  11       45.52      176.44     71.42 o 
  -9  17  11      201.58      199.88     87.73 o 
  -8  17  11     1212.77     1064.43    221.00 o 
  -7  17  11      234.06      235.93     74.34 o 
  -6  17  11        0.61       20.21     54.04 o 
  -5  17  11      895.50      870.56    134.43 o 
  -4  17  11       13.86       23.69     83.38 o 
  -3  17  11       54.13      177.27     64.12 o 
  -2  17  11      818.03      710.12    120.41 o 
  -1  17  11      221.52      161.16     94.52 o 
   0  17  11      143.71      176.12     95.30 o 
   1  17  11       38.83      157.99     65.18 o 
   2  17  11      195.31      267.70     94.92 o 
   3  17  11      260.78      108.39     48.54 o 
   4  17  11        9.19       42.07     81.71 o 
   5  17  11      366.04      315.29    162.44 o 
   6  17  11       11.04       58.93    212.90 o 
 -11  18  11       14.66       62.83     63.63 o 
 -10  18  11       68.07      -48.54     87.69 o 
  -9  18  11      180.18      215.96     87.04 o 
  -8  18  11      152.11      205.76     92.11 o 
  -7  18  11        8.59      135.94     55.21 o 
  -6  18  11      125.27      289.09     88.11 o 
  -5  18  11       25.64       91.30     48.94 o 
  -4  18  11        4.37       52.30     51.24 o 
  -3  18  11     1748.75     1804.19    256.46 o 
  -2  18  11       11.13       93.21     51.88 o 
  -1  18  11        1.10      131.20     73.91 o 
   0  18  11        4.57      104.65     63.79 o 
   1  18  11       28.98       59.49     78.72 o
[truncated: 99,552 more chars]
